# Supplementary material for: Genome-Wide Identification of Differentially Expressed Genes Associated with the High Yielding of Oleoresin in Secondary Xylem of Masson Pine (Pinus massoniana Lamb) by Transcriptomic Analysis
Source: PLoS One. 2015 Jul 13;10(7):e0132624. doi: 10.1371/journal.pone.0132624 (PMC4500461; doi:10.1371/journal.pone.0132624)
Supplement: S3 Table — (XLS) [file pone.0132624.s006.xls]

#GeneID	COG_class	COG_class_annotation	KEGG_annotation	Swissprot_annotation	nr_annotation
comp116203_c0	[C]	Energy production and conversion	--	--	unknown [Picea sitchensis]
comp63081_c0	--	--	--	Uncharacterized protein At1g01500 GN=At1g01500 OS=Arabidopsis thaliana (Mouse-ear cress) PE=2 SV=1	unknown [Picea sitchensis]
comp110804_c0	--	--	--	Pectinesterase 3 (Precursor) GN=MLN21.10 OS=Arabidopsis thaliana (Mouse-ear cress) PE=2 SV=2	putative pectin methylesterase [Picea abies]
comp93414_c0	--	--	--	Pentatricopeptide repeat-containing protein At3g53360, mitochondrial (Precursor) GN=PCMP-E86 OS=Arabidopsis thaliana (Mouse-ear cress) PE=2 SV=1	PREDICTED: pentatricopeptide repeat-containing protein At5g04780-like [Solanum lycopersicum]
comp87233_c0	[S]	Function unknown	--	--	unknown [Picea sitchensis]
comp92716_c0	--	--	--	--	Octicosapeptide/Phox/Bem1p family protein isoform 1 [Theobroma cacao]
comp106317_c0	--	--	--	Pentatricopeptide repeat-containing protein At2g15690 GN=PCMP-H66 OS=Arabidopsis thaliana (Mouse-ear cress) PE=2 SV=2	--
comp67682_c0	[R]	General function prediction only	K03030|6e-17|zma:100217166|26S proteasome non-ATPase regulatory subunit 14	26S proteasome non-ATPase regulatory subunit 14 homolog GN=RPN11 OS=Arabidopsis thaliana (Mouse-ear cress) PE=1 SV=1	unknown [Picea sitchensis]
comp119202_c0	--	--	--	--	predicted protein [Physcomitrella patens subsp. patens]
comp126455_c1	[L]	Replication, recombination and repair	K10848|0.0|osa:4331279|Os03g0100400	DNA repair endonuclease UVH1 GN=MEE6.22 OS=Arabidopsis thaliana (Mouse-ear cress) PE=1 SV=2	PREDICTED: DNA repair endonuclease UVH1-like [Vitis vinifera]
comp105852_c0	[S]	Function unknown	--	Thylakoid lumenal 15 kDa protein 1, chloroplastic (Precursor) GN=At2g44920 OS=Arabidopsis thaliana (Mouse-ear cress) PE=1 SV=2	unknown [Picea sitchensis]
comp361003_c0	--	--	--	Putative cysteine-rich receptor-like protein kinase 31 (Precursor) GN=CRK31 OS=Arabidopsis thaliana (Mouse-ear cress) PE=3 SV=1	predicted protein [Populus trichocarpa]
comp1703159_c0	--	--	--	--	glycoside hydrolase family 17 protein [Mycosphaerella populorum SO2202]
comp11617_c0	[P]	Inorganic ion transport and metabolism	K03782|3e-29|zma:100382662|hypothetical protein LOC100382662	--	bifunctional catalase-peroxidase Cat2 [Aspergillus flavus NRRL3357]
comp124446_c0	[L]	Replication, recombination and repair	K10858|7e-67|ppp:PHYPADRAFT_155569|hypothetical protein	DNA mismatch repair protein PMS1 GN=PMS1 OS=Arabidopsis thaliana (Mouse-ear cress) PE=1 SV=1	DNA mismatch repair protein, putative isoform 2 [Theobroma cacao]
comp6328_c1	--	--	--	--	PREDICTED: CTD small phosphatase-like protein-like [Fragaria vesca subsp. vesca]
comp123774_c0	--	--	--	Light-inducible protein CPRF2 GN=CPRF2 OS=Petroselinum crispum (Parsley) PE=2 SV=2	unknown [Picea sitchensis]
comp117249_c0	[R]	General function prediction only	--	PsbB mRNA maturation factor Mbb1, chloroplastic (Precursor) GN=MBB1 OS=Chlamydomonas reinhardtii (Chlamydomonas smithii) PE=2 SV=1	hypothetical protein PRUPE_ppa003981mg [Prunus persica]
comp95810_c0	--	--	--	--	hypothetical protein PRUPE_ppa012188mg [Prunus persica]
comp104996_c0	--	--	--	Pentatricopeptide repeat-containing protein At1g15510, chloroplastic (Precursor) GN=PCMP-H73 OS=Arabidopsis thaliana (Mouse-ear cress) PE=2 SV=1	Pinus taeda anonymous locus 0_5528_01 genomic sequence
comp114893_c2	--	--	--	Polyadenylate-binding protein RBP45 GN=RBP45 OS=Nicotiana plumbaginifolia (Leadwort-leaved tobacco) PE=1 SV=1	unknown [Picea sitchensis]
comp1068677_c0	--	--	--	GDSL esterase/lipase At2g04570 (Precursor) GN=At2g04570 OS=Arabidopsis thaliana (Mouse-ear cress) PE=2 SV=1	hypothetical protein PRUPE_ppa007958mg [Prunus persica]
comp74433_c0	--	--	--	--	unnamed protein product [Vitis vinifera]
comp125409_c0	[C]	Energy production and conversion	--	Reticuline oxidase (Precursor) GN=BBE1 OS=Papaver somniferum (Opium poppy) PE=3 SV=1	berberine bridge enzyme 2 [Argemone mexicana]
comp121716_c1	--	--	K10581|0.0|pop:POPTR_876817|hypothetical protein	Probable ubiquitin-conjugating enzyme E2 23 GN=UBC23 OS=Arabidopsis thaliana (Mouse-ear cress) PE=3 SV=1	PREDICTED: probable ubiquitin-conjugating enzyme E2 23-like [Cucumis sativus]
comp63122_c0	--	--	--	Vignain (Precursor) GN=CYSEP OS=Ricinus communis (Castor bean) PE=1 SV=1	unknown [Picea sitchensis]
comp126058_c0	--	--	--	Cytochrome P450 704C1 GN=CYP704C1 OS=Pinus taeda (Loblolly pine) PE=2 SV=1	RecName: Full=Cytochrome P450 704C1; AltName: Full=Cytochrome P450 CYPD
comp91937_c0	[G]	Carbohydrate transport and metabolism	--	Strictosidine synthase (Precursor; Fragment) GN=STR1 OS=Rauvolfia mannii PE=3 SV=1	PREDICTED: adipocyte plasma membrane-associated protein-like [Cicer arietinum]
comp119697_c0	[RTKL]	--	--	Serine/threonine-protein kinase STN7, chloroplastic (Precursor) GN=STN7 OS=Arabidopsis thaliana (Mouse-ear cress) PE=1 SV=1	PREDICTED: serine/threonine-protein kinase STN7, chloroplastic-like [Glycine max]
comp93906_c1	[R]	General function prediction only	--	--	PREDICTED: uncharacterized protein LOC100261372 [Vitis vinifera]
comp1060460_c0	--	--	K13464|3e-24|vvi:100262641|hypothetical protein LOC100262641	Protein TIFY 9 GN=T31B5.40 OS=Arabidopsis thaliana (Mouse-ear cress) PE=1 SV=1	hypothetical protein PRUPE_ppa011173mg [Prunus persica]
comp643510_c0	--	--	--	Probable disease resistance protein At1g61180 GN=At1g61180 OS=Arabidopsis thaliana (Mouse-ear cress) PE=2 SV=2	hypothetical protein 0_7808_02, partial [Pinus mugo]
comp1529617_c0	--	--	--	Cysteine proteinase inhibitor GN=ICY OS=Hordeum vulgare (Barley) PE=1 SV=1	hypothetical protein SORBIDRAFT_09g024230 [Sorghum bicolor]
comp124903_c0	--	--	K00430|1e-119|vvi:100261517|hypothetical protein LOC100261517	Peroxidase 11 (Precursor) OS=Arabidopsis thaliana (Mouse-ear cress) PE=1 SV=1	PREDICTED: peroxidase 11-like [Glycine max]
comp113656_c0	--	--	--	Protein gamma response 1 GN=GR1 OS=Arabidopsis thaliana (Mouse-ear cress) PE=1 SV=2	PREDICTED: protein gamma response 1-like [Cucumis sativus]
comp6712_c0	--	--	--	Outer envelope pore protein 16, chloroplastic GN=OEP16 OS=Pisum sativum (Garden pea) PE=1 SV=1	hypothetical protein PRUPE_ppa012989mg [Prunus persica]
comp579811_c0	[P]	Inorganic ion transport and metabolism	K03781|1e-61|pop:POPTR_831406|CAT2	Catalase OS=Helianthus annuus (Common sunflower) PE=2 SV=1	unknown [Glycine max]
comp1111860_c0	--	--	--	--	putative polyprotein [Oryza sativa Japonica Group]
comp111251_c0	[RTKL]	--	K08818|3e-41|osa:4336224|Os04g0488000	Cyclin-dependent kinase G-2 GN=OJ991113_30.14 OS=Oryza sativa subsp. japonica (Rice) PE=2 SV=2	unknown [Picea sitchensis]
comp91306_c0	--	--	--	Pentatricopeptide repeat-containing protein At4g13650 GN=PCMP-H42 OS=Arabidopsis thaliana (Mouse-ear cress) PE=2 SV=2	hypothetical protein SORBIDRAFT_06g017170 [Sorghum bicolor]
comp65231_c0	--	--	--	Pentatricopeptide repeat-containing protein At4g02750 GN=PCMP-H24 OS=Arabidopsis thaliana (Mouse-ear cress) PE=3 SV=1	unknown [Picea sitchensis]
comp1041866_c0	--	--	--	Systemin receptor SR160 (Precursor) OS=Solanum peruvianum (Peruvian tomato) PE=1 SV=1	hypothetical protein 0_11127_01 [Pinus taeda]
comp72133_c0	[U]	Intracellular trafficking, secretion, and vesicular transport	K12403|2e-90|pop:POPTR_717550|hypothetical protein	AP-4 complex subunit sigma GN=At2g19790 OS=Arabidopsis thaliana (Mouse-ear cress) PE=2 SV=1	uncharacterized protein LOC100306047 [Glycine max]
comp126821_c0	--	--	--	Disease resistance protein RPS2 GN=RPS2 OS=Arabidopsis thaliana (Mouse-ear cress) PE=1 SV=1	unknown [Picea sitchensis]
comp126627_c0	--	--	K11000|0.0|vvi:100265625|similar to Callose synthase 3	Callose synthase 3 GN=T24H18.170 OS=Arabidopsis thaliana (Mouse-ear cress) PE=2 SV=3	PREDICTED: callose synthase 3-like [Vitis vinifera]
comp78244_c0	--	--	--	Leucine-rich repeat extensin-like protein 5 (Precursor) GN=LRX5 OS=Arabidopsis thaliana (Mouse-ear cress) PE=2 SV=2	putative retrotransposon protein [Phyllostachys edulis]
comp82901_c0	[V]	Defense mechanisms	--	MATE efflux family protein 8 GN=F3L12.8 OS=Arabidopsis thaliana (Mouse-ear cress) PE=3 SV=2	PREDICTED: multidrug and toxin extrusion protein 1 [Vitis vinifera]
comp73455_c0	--	--	--	--	unknown [Picea sitchensis]
comp723615_c0	--	--	--	--	unknown [Picea sitchensis]
comp113356_c1	[Z]	Cytoskeleton	--	Probable 125 kDa kinesin-related protein GN=At2g36200 OS=Arabidopsis thaliana (Mouse-ear cress) PE=2 SV=2	putative chromosome-associated kinesin [Phyllostachys edulis]
comp123920_c0	--	--	--	Pentatricopeptide repeat-containing protein At1g28690, mitochondrial (Precursor) GN=PCMP-E34 OS=Arabidopsis thaliana (Mouse-ear cress) PE=2 SV=2	Pinus taeda anonymous locus 0_9722_01 genomic sequence
comp120853_c0	--	--	--	Endoglucanase 9 GN=GLU1 OS=Oryza sativa subsp. japonica (Rice) PE=2 SV=1	unknown [Picea sitchensis]
comp116850_c1	[RTKL]	--	--	CDPK-related kinase 3 GN=T3A4.8 OS=Arabidopsis thaliana (Mouse-ear cress) PE=1 SV=1	Os06g0714200 [Oryza sativa Japonica Group]
comp1164188_c0	--	--	--	Probable receptor-like protein kinase At1g11050 (Precursor) GN=At1g11050 OS=Arabidopsis thaliana (Mouse-ear cress) PE=2 SV=1	Kinase superfamily protein [Theobroma cacao]
comp67229_c0	--	--	--	F-box/kelch-repeat protein At1g55270 GN=At1g55270 OS=Arabidopsis thaliana (Mouse-ear cress) PE=2 SV=1	hypothetical protein SELMODRAFT_443893 [Selaginella moellendorffii]
comp1441913_c0	--	--	--	--	cytochrome b5, putative [Talaromyces stipitatus ATCC 10500]
comp472787_c0	--	--	--	--	unknown [Picea sitchensis]
comp103294_c0	--	--	--	Chaperone protein ClpB4, mitochondrial (Precursor) GN=F13D4.100 OS=Arabidopsis thaliana (Mouse-ear cress) PE=2 SV=1	PREDICTED: chaperone protein ClpB3, mitochondrial-like [Fragaria vesca subsp. vesca]
comp102548_c0	--	--	--	PGR5-like protein 1B, chloroplastic (Precursor) GN=PGRL1B OS=Arabidopsis thaliana (Mouse-ear cress) PE=1 SV=1	unknown [Picea sitchensis]
comp117914_c0	--	--	--	Desiccation-related protein PCC13-62 (Precursor) OS=Craterostigma plantagineum (Blue gem) PE=2 SV=1	Desiccation-related protein PCC13-62 [Theobroma cacao]
comp109364_c0	--	--	--	TMV resistance protein N GN=N OS=Nicotiana glutinosa (Tobacco) PE=1 SV=1	putative NBS-LRR protein GM01 [Pinus monticola]
comp130280_c0	--	--	--	--	unknown [Picea sitchensis]
comp274288_c0	--	--	--	--	unknown [Picea sitchensis]
comp119418_c0	[H]	Coenzyme transport and metabolism	K13789|1e-150|ppp:PHYPADRAFT_88295|hypothetical protein	Geranylgeranyl pyrophosphate synthase, chloroplastic/chromoplastic (Precursor) GN=GGPS1 OS=Sinapis alba (White mustard) PE=1 SV=1	unknown [Picea sitchensis]
comp939416_c0	--	--	--	Pentatricopeptide repeat-containing protein At5g65560 GN=At5g65560 OS=Arabidopsis thaliana (Mouse-ear cress) PE=2 SV=1	unnamed protein product [Vitis vinifera]
comp1256282_c0	[G]	Carbohydrate transport and metabolism	--	Probable alpha,alpha-trehalose-phosphate synthase [UDP-forming] 8 GN=F17O7.18 OS=Arabidopsis thaliana (Mouse-ear cress) PE=2 SV=1	trehalose-6-phosphate synthase [Camellia sinensis]
comp80990_c0	--	--	--	--	unknown [Picea sitchensis]
comp102512_c1	[L]	Replication, recombination and repair	--	--	PREDICTED: uncharacterized protein LOC101261371 [Solanum lycopersicum]
comp1241580_c0	--	--	--	Uncharacterized mitochondrial protein AtMg00810 GN=AtMg00810 OS=Arabidopsis thaliana (Mouse-ear cress) PE=4 SV=1	Cysteine-rich RLK (RECEPTOR-like protein kinase) 8 [Theobroma cacao]
comp1027618_c0	--	--	--	Proline-rich receptor-like protein kinase PERK1 GN=PERK1 OS=Arabidopsis thaliana (Mouse-ear cress) PE=1 SV=1	hypothetical protein EMIHUDRAFT_439210, partial [Emiliania huxleyi CCMP1516]
comp86651_c0	[E]	Amino acid transport and metabolism	K00600|0.0|ppp:PHYPADRAFT_168438|hypothetical protein	Serine hydroxymethyltransferase 3, chloroplastic (Precursor) GN=F8B4.220 OS=Arabidopsis thaliana (Mouse-ear cress) PE=1 SV=2	unknown [Picea sitchensis]
comp108306_c0	--	--	--	Cyclin-dependent protein kinase inhibitor SMR3 GN=SMR3 OS=Arabidopsis thaliana (Mouse-ear cress) PE=2 SV=1	unknown [Picea sitchensis]
comp95698_c1	--	--	--	--	PREDICTED: uncharacterized protein LOC101255065 [Solanum lycopersicum]
comp36896_c0	--	--	--	--	hypothetical protein PRUPE_ppa006814mg [Prunus persica]
comp121937_c0	[R]	General function prediction only	--	Polyadenylate-binding protein 8 GN=PAB8 OS=Arabidopsis thaliana (Mouse-ear cress) PE=1 SV=1	unknown [Picea sitchensis]
comp882575_c0	[E]	Amino acid transport and metabolism	K00264|1e-33|ppp:PHYPADRAFT_132131|hypothetical protein	Glutamate synthase 1 [NADH], chloroplastic (Precursor) GN=GLT1 OS=Arabidopsis thaliana (Mouse-ear cress) PE=1 SV=2	predicted protein [Physcomitrella patens subsp. patens]
comp89006_c0	--	--	--	--	hypothetical protein STEHIDRAFT_171070 [Stereum hirsutum FP-91666 SS1]
comp443583_c0	--	--	--	Endonuclease OS=Nicotiana tabacum (Common tobacco) PE=2 SV=1	hypothetical protein VITISV_013624 [Vitis vinifera]
comp116921_c0	[L]	Replication, recombination and repair	K08734|0.0|pop:POPTR_913572|hypothetical protein	DNA mismatch repair protein MLH1 GN=MLH1 OS=Arabidopsis thaliana (Mouse-ear cress) PE=2 SV=1	MUTL isoform 1 [Theobroma cacao]
comp103489_c0	--	--	--	Pentatricopeptide repeat-containing protein At4g02750 GN=PCMP-H24 OS=Arabidopsis thaliana (Mouse-ear cress) PE=3 SV=1	pentatricopeptide repeat-containing protein, putative [Ricinus communis]
comp117278_c0	--	--	--	--	Uncharacterized protein TCM_038764 [Theobroma cacao]
comp114582_c0	[M]	Cell wall/membrane/envelope biogenesis	--	--	unknown [Picea sitchensis]
comp666041_c0	--	--	--	--	stress responsive A/B barrel domain protein [Aspergillus flavus NRRL3357]
comp1011836_c0	[R]	General function prediction only	--	Aldo-keto reductase family 4 member C9 GN=AKR4C9 OS=Arabidopsis thaliana (Mouse-ear cress) PE=1 SV=1	aldehyde reductase 1 [Aspergillus niger CBS 513.88]
comp577819_c0	--	--	--	--	hypothetical protein M569_15298, partial [Genlisea aurea]
comp77200_c0	--	--	--	Ethylene-responsive transcription factor ERF106 GN=ERF106 OS=Arabidopsis thaliana (Mouse-ear cress) PE=2 SV=1	unknown [Picea sitchensis]
comp108781_c0	--	--	--	Transcription factor ALC GN=K21H1.7 OS=Arabidopsis thaliana (Mouse-ear cress) PE=2 SV=1	unknown [Picea sitchensis]
comp93626_c0	[J]	Translation, ribosomal structure and biogenesis	K02932|1e-39|pop:POPTR_827713|hypothetical protein	60S ribosomal protein L5 GN=RPL5 OS=Cucumis sativus (Cucumber) PE=2 SV=1	Ribosomal protein L5 B isoform 1 [Theobroma cacao]
comp1121977_c0	--	--	--	--	hypothetical protein TRIVIDRAFT_69432 [Trichoderma virens Gv29-8]
comp110881_c3	--	--	K11095|8e-33|vvi:100263028|similar to putative C-type U1 snRNP	U1 small nuclear ribonucleoprotein C GN=VIT_07s0104g01170 OS=Vitis vinifera (Grape) PE=3 SV=1	unknown [Picea sitchensis]
comp108827_c0	--	--	K12832|1e-57|vvi:100247773|hypothetical protein LOC100247773	Uncharacterized protein At4g14342 GN=At4g14342 OS=Arabidopsis thaliana (Mouse-ear cress) PE=3 SV=1	unknown [Picea sitchensis]
comp108784_c0	--	--	--	--	unknown [Picea sitchensis]
comp1148970_c0	--	--	--	--	unknown [Picea sitchensis]
comp89268_c1	--	--	--	--	unknown [Picea sitchensis]
comp813740_c0	--	--	--	Bidirectional sugar transporter SWEET3 GN=SWEET3 OS=Arabidopsis thaliana (Mouse-ear cress) PE=2 SV=1	unknown [Picea sitchensis]
comp1445543_c0	--	--	--	--	Pinus taeda anonymous locus 0_11428_01 genomic sequence
comp99026_c0	--	--	--	Endonuclease OS=Nicotiana tabacum (Common tobacco) PE=2 SV=1	PREDICTED: LOW QUALITY PROTEIN: uncharacterized protein LOC101216349 [Cucumis sativus]
comp204474_c0	--	--	--	--	unknown [Picea sitchensis]
comp869603_c0	--	--	--	Cysteine-rich receptor-like protein kinase 7 (Precursor) GN=CRK7 OS=Arabidopsis thaliana (Mouse-ear cress) PE=2 SV=1	unknown [Picea sitchensis]
comp117400_c0	--	--	--	--	cyclin B;2 [Physcomitrella patens subsp. patens]
comp109459_c0	[C]	Energy production and conversion	K03301|0.0|ppp:PHYPADRAFT_196617|hypothetical protein	ADP,ATP carrier protein 1, chloroplastic (Precursor) GN=AATP1 OS=Arabidopsis thaliana (Mouse-ear cress) PE=1 SV=2	predicted protein [Physcomitrella patens subsp. patens]
comp118320_c4	--	--	--	--	hypothetical protein VITISV_039388 [Vitis vinifera]
comp103611_c0	[F]	Nucleotide transport and metabolism	K13998|0.0|vvi:100267529|similar to Bifunctional dihydrofolate reductase-thymidylate synthase	Thymidylate synthase OS=Glycine max (Soybean) PE=1 SV=1	PREDICTED: bifunctional dihydrofolate reductase-thymidylate synthase-like [Vitis vinifera]
comp105595_c0	--	--	--	Heavy metal-associated isoprenylated plant protein 26 (Precursor) GN=F20M13.140 OS=Arabidopsis thaliana (Mouse-ear cress) PE=1 SV=1	PREDICTED: uncharacterized protein LOC101252962 [Solanum lycopersicum]
comp124834_c0	--	--	--	--	Uncharacterized protein TCM_034905 [Theobroma cacao]
comp74672_c0	--	--	--	--	hypothetical protein VITISV_004909 [Vitis vinifera]
comp118090_c0	--	--	--	Pentatricopeptide repeat-containing protein At5g55840 GN=At5g55840 OS=Arabidopsis thaliana (Mouse-ear cress) PE=2 SV=2	hypothetical protein VITISV_002797 [Vitis vinifera]
comp75834_c0	--	--	--	--	hypothetical protein VITISV_003970 [Vitis vinifera]
comp1409560_c0	[L]	Replication, recombination and repair	--	--	hypothetical protein 17.t00008 [Asparagus officinalis]
comp124389_c0	[E]	Amino acid transport and metabolism	K01759|1e-159|vvi:100257313|hypothetical protein LOC100257313	Lactoylglutathione lyase GN=OSJNBa0056O06.9-1 OS=Oryza sativa subsp. japonica (Rice) PE=1 SV=2	unknown [Picea sitchensis]
comp122349_c0	--	--	--	--	hypothetical protein VOLCADRAFT_119505 [Volvox carteri f. nagariensis]
comp116927_c0	[S]	Function unknown	--	Uncharacterized membrane protein At4g09580 GN=At4g09580 OS=Arabidopsis thaliana (Mouse-ear cress) PE=1 SV=1	unknown [Picea sitchensis]
comp2470_c0	--	--	--	--	pol protein [Picea abies]
comp125463_c0	[E]	Amino acid transport and metabolism	--	Cysteine desulfurase 2, chloroplastic (Precursor) GN=T27G7.17 OS=Arabidopsis thaliana (Mouse-ear cress) PE=1 SV=1	cysteine desulfurase [Chlamydomonas reinhardtii]
comp97877_c0	--	--	--	Pentatricopeptide repeat-containing protein At4g37170 OS=Arabidopsis thaliana (Mouse-ear cress) PE=3 SV=1	pentatricopeptide repeat-containing protein, putative [Ricinus communis]
comp126637_c0	--	--	--	Probable disease resistance RPP8-like protein 2 GN=RPP8L2 OS=Arabidopsis thaliana (Mouse-ear cress) PE=2 SV=1	unknown [Picea sitchensis]
comp105218_c0	--	--	--	Pentatricopeptide repeat-containing protein At1g09900 GN=At1g09900 OS=Arabidopsis thaliana (Mouse-ear cress) PE=2 SV=1	unknown [Picea sitchensis]
comp122929_c1	[Z]	Cytoskeleton	--	Kinesin-4 GN=F2P16.12 OS=Arabidopsis thaliana (Mouse-ear cress) PE=1 SV=2	P-loop containing nucleoside triphosphate hydrolases superfamily protein [Theobroma cacao]
comp125231_c3	--	--	--	TMV resistance protein N GN=N OS=Nicotiana glutinosa (Tobacco) PE=1 SV=1	unknown [Picea sitchensis]
comp124011_c10	--	--	--	Putative pentatricopeptide repeat-containing protein At3g08820 OS=Arabidopsis thaliana (Mouse-ear cress) PE=3 SV=1	pentatricopeptide repeat protein [Picea abies]
comp115642_c0	[B]	Chromatin structure and dynamics	--	Nuclear transcription factor Y subunit B-2 GN=MNJ7.23 OS=Arabidopsis thaliana (Mouse-ear cress) PE=2 SV=1	unknown [Picea sitchensis]
comp108917_c0	[C]	Energy production and conversion	K00382|0.0|vvi:100246616|hypothetical protein LOC100246616	Dihydrolipoyl dehydrogenase 1, mitochondrial (Precursor) GN=LPD1 OS=Arabidopsis thaliana (Mouse-ear cress) PE=1 SV=2	unknown [Picea sitchensis]
comp125859_c1	--	--	--	E3 ubiquitin-protein ligase HOS1 GN=HOS1 OS=Arabidopsis thaliana (Mouse-ear cress) PE=1 SV=1	E3 ubiquitin-protein ligase HOS1-like [Vitis vinifera]
comp1622487_c0	[R]	General function prediction only	--	--	hypothetical protein GMDG_01625 [Geomyces destructans 20631-21]
comp115825_c0	--	--	K11826|1e-19|zma:100283476|pco110570	--	clathrin family protein, partial [Selaginella pallescens]
comp123080_c0	--	--	--	3-oxo-Delta(4,5)-steroid 5-beta-reductase GN=T22A6.50 OS=Arabidopsis thaliana (Mouse-ear cress) PE=1 SV=1	unknown [Picea sitchensis]
comp111932_c0	--	--	--	--	unknown [Picea sitchensis]
comp78600_c0	[L]	Replication, recombination and repair	--	RNA-directed DNA polymerase homolog OS=Oenothera berteriana (Bertero&apos;s evening primrose) PE=4 SV=1	reverse transcriptase, partial [Pinus massoniana]
comp1030495_c0	--	--	--	--	unknown [Picea sitchensis]
comp103124_c0	--	--	--	--	unknown [Picea sitchensis]
comp921789_c0	--	--	--	--	unknown [Picea sitchensis]
comp119103_c0	[R]	General function prediction only	K14552|0.0|pop:POPTR_578583|hypothetical protein	Guanine nucleotide-binding protein subunit beta-like protein GN=GBLP OS=Chlamydomonas reinhardtii (Chlamydomonas smithii) PE=1 SV=1	Transducin/WD40 repeat-like superfamily protein [Theobroma cacao]
comp119572_c0	--	--	--	Thaumatin-like protein (Precursor) OS=Oryza sativa subsp. japonica (Rice) PE=1 SV=1	thaumatin-like protein S1 [Pinus monticola]
comp100742_c1	--	--	--	--	unknown [Picea sitchensis]
comp108706_c0	--	--	K11275|5e-55|ppp:PHYPADRAFT_232290|hypothetical protein	Histone H1 OS=Zea mays (Maize) PE=2 SV=2	unknown [Picea sitchensis]
comp66748_c0	--	--	--	Transcription factor CPC GN=CPC OS=Arabidopsis thaliana (Mouse-ear cress) PE=1 SV=1	unknown [Picea sitchensis]
comp107062_c0	--	--	--	--	unknown [Picea sitchensis]
comp121817_c0	[G]	Carbohydrate transport and metabolism	K00688|0.0|vvi:100264186|hypothetical protein LOC100264186	Alpha-glucan phosphorylase 2, cytosolic GN=PHS2 OS=Arabidopsis thaliana (Mouse-ear cress) PE=2 SV=1	PREDICTED: glycogen phosphorylase 1-like [Solanum lycopersicum]
comp91226_c0	[H]	Coenzyme transport and metabolism	K13789|6e-30|ppp:PHYPADRAFT_201614|hypothetical protein	Geranylgeranyl pyrophosphate synthase, chloroplastic (Precursor) GN=GGPS1 OS=Capsicum annuum (Bell pepper) PE=3 SV=1	Pinus taeda anonymous locus 0_16664_01 genomic sequence
comp1735469_c0	--	--	--	--	hypothetical protein OsI_11496 [Oryza sativa Indica Group]
comp1548730_c0	[P]	Inorganic ion transport and metabolism	K01535|1e-22|ppp:PHYPADRAFT_153928|hypothetical protein	ATPase 5, plasma membrane-type GN=AHA5 OS=Arabidopsis thaliana (Mouse-ear cress) PE=2 SV=3	hypothetical protein DOTSEDRAFT_71892 [Dothistroma septosporum NZE10]
comp120130_c1	--	--	--	--	unknown [Picea sitchensis]
comp116838_c0	--	--	K06692|1e-161|vvi:100260719|hypothetical protein LOC100260719	--	unknown [Picea sitchensis]
comp131260_c0	--	--	--	Cytochrome P450 84A1 GN=F23E13.110 OS=Arabidopsis thaliana (Mouse-ear cress) PE=2 SV=1	unknown [Picea sitchensis]
comp120681_c0	--	--	--	Protein MODIFIER OF SNC1 1 GN=MOS1 OS=Arabidopsis thaliana (Mouse-ear cress) PE=1 SV=2	predicted protein [Physcomitrella patens subsp. patens]
comp1776892_c0	--	--	--	--	unknown [Picea sitchensis]
comp108605_c0	--	--	--	--	unknown [Picea sitchensis]
comp132165_c0	--	--	--	--	unknown [Picea sitchensis]
comp126794_c1	[S]	Function unknown	--	TMV resistance protein N GN=N OS=Nicotiana glutinosa (Tobacco) PE=1 SV=1	putative TIR-NBS-LRR protein [Pinus monticola]
comp111829_c0	--	--	K12200|3e-11|ppp:PHYPADRAFT_226453|hypothetical protein	--	predicted protein [Physcomitrella patens subsp. patens]
comp6187_c0	--	--	--	--	hypothetical protein VITISV_037662 [Vitis vinifera]
comp114379_c0	--	--	--	--	unknown [Picea sitchensis]
comp83331_c0	--	--	--	--	N-acetyltransferase, putative [Ricinus communis]
comp126908_c0	[RTKL]	--	--	Probable LRR receptor-like serine/threonine-protein kinase At5g48740 (Precursor) GN=At5g48740 OS=Arabidopsis thaliana (Mouse-ear cress) PE=2 SV=1	unknown [Picea sitchensis]
comp114344_c0	[MG]	--	K08695|1e-49|rcu:RCOM_0906590|cinnamoyl-CoA reductase, putative (EC:1.3.1.77)	Anthocyanidin reductase GN=T13M11.8 OS=Arabidopsis thaliana (Mouse-ear cress) PE=1 SV=2	unknown [Picea sitchensis]
comp111877_c0	--	--	K00510|1e-106|vvi:100249078|hypothetical protein LOC100249078	Heme oxygenase 1, chloroplastic (Precursor) GN=F18A8.4 OS=Arabidopsis thaliana (Mouse-ear cress) PE=1 SV=2	unknown [Picea sitchensis]
comp110084_c0	[R]	General function prediction only	--	--	unknown [Picea sitchensis]
comp87540_c0	--	--	--	--	unknown [Picea sitchensis]
comp7041_c0	--	--	--	Calvin cycle protein CP12-2, chloroplastic (Precursor) GN=CP12-2 OS=Arabidopsis thaliana (Mouse-ear cress) PE=1 SV=1	PREDICTED: calvin cycle protein CP12-like [Vitis vinifera]
comp530784_c0	--	--	--	Pentatricopeptide repeat-containing protein At3g12770 GN=PCMP-H43 OS=Arabidopsis thaliana (Mouse-ear cress) PE=2 SV=1	unnamed protein product [Vitis vinifera]
comp121357_c0	--	--	K08235|1e-153|ath:AT5G65730|xyloglucan:xyloglucosyl transferase, putative / xyloglucan endotransglycosylase, putative / endo-xyloglucan transferase, putative	Probable xyloglucan endotransglucosylase/hydrolase protein 6 (Precursor) GN=MPA24.8 OS=Arabidopsis thaliana (Mouse-ear cress) PE=2 SV=2	hypothetical protein VITISV_037683 [Vitis vinifera]
comp686622_c0	--	--	--	Rapid alkalinization factor (Precursor) GN=RALF OS=Nicotiana tabacum (Common tobacco) PE=1 SV=1	hypothetical protein ARALYDRAFT_477838 [Arabidopsis lyrata subsp. lyrata]
comp64656_c0	--	--	--	Tetraspanin-3 GN=TET3 OS=Arabidopsis thaliana (Mouse-ear cress) PE=2 SV=1	hypothetical protein M569_00725 [Genlisea aurea]
comp1529678_c0	--	--	--	H/ACA ribonucleoprotein complex subunit 4 GN=F24I3.230 OS=Arabidopsis thaliana (Mouse-ear cress) PE=1 SV=1	Uncharacterized protein isoform 2 [Theobroma cacao]
comp125207_c0	--	--	--	--	unknown [Picea sitchensis]
comp537039_c0	[L]	Replication, recombination and repair	--	--	putative integrase [Cucumis melo]
comp821433_c0	[O]	Posttranslational modification, protein turnover, chaperones	--	--	heat shock protein SSB1 [Coniosporium apollinis CBS 100218]
comp116000_c0	--	--	--	Nucleobase-ascorbate transporter 12 GN=NAT12 OS=Arabidopsis thaliana (Mouse-ear cress) PE=1 SV=3	hypothetical protein SELMODRAFT_122159 [Selaginella moellendorffii]
comp274666_c0	[K]	Transcription	--	--	unknown [Picea sitchensis]
comp108242_c1	--	--	--	Alpha-bisabolene synthase GN=ag1 OS=Abies grandis (Grand fir) PE=1 SV=1	E-alpha-bisabolene synthase [Picea abies]
comp94068_c0	--	--	--	Pentatricopeptide repeat-containing protein At4g16835, mitochondrial (Precursor) GN=FCAALL.441 OS=Arabidopsis thaliana (Mouse-ear cress) PE=2 SV=3	PREDICTED: pentatricopeptide repeat-containing protein At4g13650-like [Vitis vinifera]
comp118810_c0	[E]	Amino acid transport and metabolism	K13034|1e-180|vvi:100255091|hypothetical protein LOC100255091	L-3-cyanoalanine synthase 1, mitochondrial (Precursor) GN=CAS1 OS=Malus domestica (Apple) PE=1 SV=1	unknown [Picea sitchensis]
comp115188_c0	--	--	K09560|4e-42|vvi:100264431|hypothetical protein LOC100264431	FAM10 family protein At4g22670 GN=At4g22670 OS=Arabidopsis thaliana (Mouse-ear cress) PE=1 SV=1	unknown [Picea sitchensis]
comp2595_c0	--	--	--	--	alpha- -mannosyltransferase [Ophiostoma piceae UAMH 11346]
comp115410_c0	--	--	--	Probable proline transporter 2 GN=LOC_Os07g01090 OS=Oryza sativa subsp. japonica (Rice) PE=2 SV=1	unknown [Picea sitchensis]
comp1606323_c0	--	--	--	Probable E3 ubiquitin ligase SUD1 GN=F28A23.140 OS=Arabidopsis thaliana (Mouse-ear cress) PE=1 SV=1	predicted protein [Populus trichocarpa]
comp118459_c0	--	--	--	--	hypothetical protein PRUPE_ppa008904mg [Prunus persica]
comp126654_c0	--	--	--	--	hypothetical protein VITISV_030456 [Vitis vinifera]
comp105357_c0	--	--	--	Pentatricopeptide repeat-containing protein At1g50270 GN=F14I3.12 OS=Arabidopsis thaliana (Mouse-ear cress) PE=2 SV=1	hypothetical protein F775_52486 [Aegilops tauschii]
comp102553_c0	--	--	--	--	unknown [Picea sitchensis]
comp88713_c0	--	--	--	--	unknown [Picea sitchensis]
comp11260_c0	--	--	--	--	unknown [Picea sitchensis]
comp117033_c0	--	--	--	F-box/kelch-repeat protein At5g26960 GN=At5g26960 OS=Arabidopsis thaliana (Mouse-ear cress) PE=2 SV=1	predicted protein [Physcomitrella patens subsp. patens]
comp373194_c0	--	--	--	--	unknown [Picea sitchensis]
comp75246_c0	--	--	--	--	unknown [Picea sitchensis]
comp12531_c0	--	--	--	Pentatricopeptide repeat-containing protein At4g18750, chloroplastic (Precursor) GN=PCMP-H45 OS=Arabidopsis thaliana (Mouse-ear cress) PE=2 SV=1	unknown [Picea sitchensis]
comp82988_c0	--	--	--	--	unknown [Picea sitchensis]
comp112275_c0	--	--	--	Naringenin,2-oxoglutarate 3-dioxygenase GN=FHT OS=Callistephus chinensis (China aster) PE=2 SV=1	unknown [Picea sitchensis]
comp95206_c0	[GEPR]	--	--	Sugar transporter ERD6-like 6 GN=At1g75220 OS=Arabidopsis thaliana (Mouse-ear cress) PE=2 SV=1	unknown [Picea sitchensis]
comp105720_c0	--	--	--	Uncharacterized protein At4g22160 GN=At4g22160 OS=Arabidopsis thaliana (Mouse-ear cress) PE=2 SV=2	PREDICTED: uncharacterized protein LOC100267221 [Vitis vinifera]
comp115644_c0	[S]	Function unknown	--	Uncharacterized membrane protein At4g09580 GN=At4g09580 OS=Arabidopsis thaliana (Mouse-ear cress) PE=1 SV=1	unknown [Picea sitchensis]
comp108496_c0	--	--	--	F-box protein At5g39250 GN=At5g39250 OS=Arabidopsis thaliana (Mouse-ear cress) PE=2 SV=1	unknown [Picea sitchensis]
comp124131_c0	[Q]	Secondary metabolites biosynthesis, transport and catabolism	--	Cytochrome P450 734A1 GN=F18A8.8 OS=Arabidopsis thaliana (Mouse-ear cress) PE=2 SV=1	unknown [Picea sitchensis]
comp1432567_c0	--	--	--	--	hypothetical protein SNOG_04677 [Phaeosphaeria nodorum SN15]
comp103565_c0	--	--	--	Pentatricopeptide repeat-containing protein At1g19720 OS=Arabidopsis thaliana (Mouse-ear cress) PE=2 SV=1	unknown [Picea sitchensis]
comp117605_c1	--	--	--	--	unknown [Picea sitchensis]
comp1305517_c0	--	--	--	--	rds1 [Marssonina brunnea f. sp. &apos;multigermtubi&apos; MB_m1]
comp121599_c0	[R]	General function prediction only	--	--	unknown [Picea sitchensis]
comp1126146_c0	--	--	--	--	unknown [Picea sitchensis]
comp125594_c0	[O]	Posttranslational modification, protein turnover, chaperones	--	Endoplasmin homolog (Precursor) GN=T19F6.1,T22A6.20 OS=Arabidopsis thaliana (Mouse-ear cress) PE=1 SV=1	hypothetical protein PRUPE_ppa001590mg [Prunus persica]
comp251190_c0	--	--	--	Pentatricopeptide repeat-containing protein At2g33680 GN=PCMP-E19 OS=Arabidopsis thaliana (Mouse-ear cress) PE=3 SV=1	unknown [Picea sitchensis]
comp126062_c0	[RTKL]	--	K02218|6e-82|ppp:PHYPADRAFT_141762|hypothetical protein	Casein kinase I isoform delta-like GN=At4g26100 OS=Arabidopsis thaliana (Mouse-ear cress) PE=2 SV=2	hypothetical protein SELMODRAFT_231975 [Selaginella moellendorffii]
comp126768_c0	[S]	Function unknown	--	Putative leucine-rich repeat receptor-like serine/threonine-protein kinase At2g24130 (Precursor) GN=At2g24130 OS=Arabidopsis thaliana (Mouse-ear cress) PE=3 SV=1	unknown [Picea sitchensis]
comp67084_c0	--	--	--	Dirigent protein 1 (Precursor) GN=DIR1 OS=Arabidopsis thaliana (Mouse-ear cress) PE=2 SV=1	Pinus taeda anonymous locus 0_13722_01 genomic sequence
comp134321_c0	--	--	--	Histone H2B.2 OS=Zea mays (Maize) PE=2 SV=3	unknown [Picea sitchensis]
comp792595_c0	--	--	--	--	Pinus taeda anonymous locus 0_8542_02 genomic sequence
comp117266_c2	--	--	--	Protein SUPPRESSOR OF GENE SILENCING 3 GN=SGS3 OS=Arabidopsis thaliana (Mouse-ear cress) PE=1 SV=1	unnamed protein product [Vitis vinifera]
comp127028_c0	[S]	Function unknown	--	TMV resistance protein N GN=N OS=Nicotiana glutinosa (Tobacco) PE=1 SV=1	putative truncated TIR-NBS-LRR protein [Pinus monticola]
comp35213_c0	[RTKL]	--	K03097|1e-53|pop:POPTR_716324|hypothetical protein	Casein kinase II subunit alpha-2 (Precursor) GN=CKA2 OS=Arabidopsis thaliana (Mouse-ear cress) PE=2 SV=3	predicted protein [Populus trichocarpa]
comp13249_c0	--	--	--	--	hypothetical protein PRUPE_ppa015965mg [Prunus persica]
comp106803_c0	--	--	--	--	unknown [Picea sitchensis]
comp11278_c0	--	--	--	Nucleobase-ascorbate transporter 12 GN=NAT12 OS=Arabidopsis thaliana (Mouse-ear cress) PE=1 SV=3	--
comp108443_c0	[V]	Defense mechanisms	--	MATE efflux family protein 5 GN=F3L12.12 OS=Arabidopsis thaliana (Mouse-ear cress) PE=3 SV=1	hypothetical protein SELMODRAFT_111626 [Selaginella moellendorffii]
comp111417_c0	--	--	--	Probable WRKY transcription factor 16 GN=WRKY16 OS=Arabidopsis thaliana (Mouse-ear cress) PE=2 SV=1	TIR/NBS [Pinus taeda]
comp1527894_c0	--	--	K14298|5e-06|ppp:PHYPADRAFT_161474|hypothetical protein	--	hypothetical protein ARB_06671 [Arthroderma benhamiae CBS 112371]
comp88003_c0	--	--	--	--	unknown [Picea sitchensis]
comp127203_c0	--	--	K10881|1e-33|vvi:100242386|hypothetical protein LOC100242386	Probable 26S proteasome complex subunit sem1-1 GN=At1g64750 OS=Arabidopsis thaliana (Mouse-ear cress) PE=1 SV=1	unknown [Picea sitchensis]
comp110025_c0	--	--	--	Alpha-bisabolene synthase GN=ag1 OS=Abies grandis (Grand fir) PE=1 SV=1	e-beta farnesene synthase [Pinus sylvestris]
comp109088_c0	--	--	--	--	hypothetical protein CARUB_v10016088mg, partial [Capsella rubella]
comp90842_c0	--	--	--	--	hypothetical protein VITISV_006045 [Vitis vinifera]
comp107734_c0	--	--	--	--	unknown [Picea sitchensis]
comp104681_c0	--	--	--	--	hypothetical protein SELMODRAFT_446348 [Selaginella moellendorffii]
comp123606_c0	--	--	K00789|1e-50|vvi:100245243|METK3	S-adenosylmethionine synthase 1 GN=METK1 OS=Picea sitchensis (Sitka spruce) PE=2 SV=1	S-adenosylmethionine synthase [Nicotiana tabacum]
comp118819_c2	[L]	Replication, recombination and repair	--	RNA-directed DNA polymerase homolog OS=Oenothera berteriana (Bertero&apos;s evening primrose) PE=4 SV=1	hypothetical protein VITISV_026680 [Vitis vinifera]
comp116296_c0	--	--	--	--	unknown [Picea sitchensis]
comp106406_c0	--	--	--	ZF-HD homeobox protein At4g24660 GN=At4g24660 OS=Arabidopsis thaliana (Mouse-ear cress) PE=1 SV=1	unknown [Picea sitchensis]
comp76649_c0	--	--	--	Leucine-rich repeat receptor-like protein kinase PXL1 (Precursor) GN=PXL1 OS=Arabidopsis thaliana (Mouse-ear cress) PE=2 SV=1	unknown [Picea sitchensis]
comp9872_c0	[J]	Translation, ribosomal structure and biogenesis	K02987|2e-49|vvi:100244922|similar to 40S ribosomal S4 protein	40S ribosomal protein S4 GN=RPS4 OS=Solanum tuberosum (Potato) PE=2 SV=1	PREDICTED: 40S ribosomal protein S4-like [Cucumis sativus]
comp112082_c0	--	--	--	--	unknown [Picea sitchensis]
comp110090_c1	[R]	General function prediction only	--	--	PREDICTED: uncharacterized protein LOC101292860 [Fragaria vesca subsp. vesca]
comp656073_c0	--	--	--	Putative disease resistance protein At4g10780 GN=At4g10780 OS=Arabidopsis thaliana (Mouse-ear cress) PE=2 SV=1	unknown [Picea sitchensis]
comp116675_c1	--	--	--	Delta-selinene synthase GN=ag4 OS=Abies grandis (Grand fir) PE=1 SV=1	caryophyllene/humulene synthase [Pinus sylvestris]
comp73454_c0	--	--	--	Pentatricopeptide repeat-containing protein At1g15510, chloroplastic (Precursor) GN=PCMP-H73 OS=Arabidopsis thaliana (Mouse-ear cress) PE=2 SV=1	unknown [Picea sitchensis]
comp112930_c0	--	--	--	WRKY transcription factor 6 GN=WRKY6 OS=Arabidopsis thaliana (Mouse-ear cress) PE=1 SV=1	WRKY transcription factor 1 [Picea abies]
comp103147_c1	[J]	Translation, ribosomal structure and biogenesis	K03265|1e-106|pop:POPTR_732023|hypothetical protein	Eukaryotic peptide chain release factor subunit 1-1 GN=ERF1-1 OS=Arabidopsis thaliana (Mouse-ear cress) PE=2 SV=2	unknown [Picea sitchensis]
comp1485273_c0	--	--	--	Protein ASPARTIC PROTEASE IN GUARD CELL 2 (Precursor) GN=ASPG2 OS=Arabidopsis thaliana (Mouse-ear cress) PE=2 SV=1	PREDICTED: protein ASPARTIC PROTEASE IN GUARD CELL 2-like [Solanum lycopersicum]
comp1010829_c0	[R]	General function prediction only	--	Ribonucleoprotein At2g37220, chloroplastic (Precursor) GN=At2g37220 OS=Arabidopsis thaliana (Mouse-ear cress) PE=1 SV=1	PREDICTED: 31 kDa ribonucleoprotein, chloroplastic isoform 1 [Vitis vinifera]
comp109751_c1	--	--	--	Probable WRKY transcription factor 3 GN=WRKY3 OS=Arabidopsis thaliana (Mouse-ear cress) PE=2 SV=1	transcription factor WRKY2 [Capsicum annuum]
comp95958_c0	--	--	--	Nodulation-signaling pathway 2 protein GN=NSP2 OS=Medicago truncatula (Barrel medic) PE=1 SV=1	GRAS family transcription factor [Populus trichocarpa]
comp1104084_c0	--	--	--	--	unknown [Picea sitchensis]
comp71486_c0	--	--	--	Putative leucine-rich repeat receptor-like serine/threonine-protein kinase At2g24130 (Precursor) GN=At2g24130 OS=Arabidopsis thaliana (Mouse-ear cress) PE=3 SV=1	predicted protein [Populus trichocarpa]
comp124343_c0	--	--	--	--	PREDICTED: uncharacterized protein LOC100254008 [Vitis vinifera]
comp121610_c0	--	--	--	--	unknown [Picea sitchensis]
comp116495_c1	--	--	--	Probable potassium transporter 11 GN=OSJNBa0070C17.23 OS=Oryza sativa subsp. japonica (Rice) PE=2 SV=3	hypothetical protein SELMODRAFT_233460 [Selaginella moellendorffii]
comp125926_c1	[K]	Transcription	K03017|2e-55|vvi:100253286|hypothetical protein LOC100253286	--	PREDICTED: DNA-directed RNA polymerase II subunit RPB9 [Vitis vinifera]
comp111420_c0	--	--	--	Heavy metal-associated isoprenylated plant protein 26 (Precursor) GN=F20M13.140 OS=Arabidopsis thaliana (Mouse-ear cress) PE=1 SV=1	unknown [Picea sitchensis]
comp1466606_c0	[J]	Translation, ribosomal structure and biogenesis	K02937|2e-42|zma:100282330|60S ribosomal protein L7-1	60S ribosomal protein L7-2 GN=RPL7B OS=Arabidopsis thaliana (Mouse-ear cress) PE=1 SV=1	PREDICTED: 60S ribosomal protein L7-4-like [Setaria italica]
comp76771_c0	--	--	--	--	PREDICTED: uncharacterized protein LOC101296334 [Fragaria vesca subsp. vesca]
comp114712_c0	--	--	--	--	unknown [Picea sitchensis]
comp82680_c0	--	--	--	Endonuclease OS=Nicotiana tabacum (Common tobacco) PE=2 SV=1	hypothetical protein VITISV_014188 [Vitis vinifera]
comp122944_c9	--	--	--	Putative pentatricopeptide repeat-containing protein At3g13770, mitochondrial (Precursor) GN=PCMP-H85 OS=Arabidopsis thaliana (Mouse-ear cress) PE=3 SV=1	unknown [Picea sitchensis]
comp114487_c0	--	--	--	Microtubule-associated protein 70-2 GN=MAP70.2 OS=Arabidopsis thaliana (Mouse-ear cress) PE=1 SV=1	PREDICTED: microtubule-associated protein 70-2 [Vitis vinifera]
comp118916_c0	--	--	--	Putative pentatricopeptide repeat-containing protein At1g68930 GN=PCMP-H22 OS=Arabidopsis thaliana (Mouse-ear cress) PE=3 SV=1	PREDICTED: putative pentatricopeptide repeat-containing protein At1g68930-like [Glycine max]
comp113006_c0	--	--	--	30S ribosomal protein S31, chloroplastic (Precursor) GN=F16M14.7 OS=Arabidopsis thaliana (Mouse-ear cress) PE=1 SV=1	unknown [Picea sitchensis]
comp93700_c0	[L]	Replication, recombination and repair	--	--	PREDICTED: uncharacterized protein LOC100827899 [Brachypodium distachyon]
comp123669_c7	--	--	--	Pentatricopeptide repeat-containing protein At4g02750 GN=PCMP-H24 OS=Arabidopsis thaliana (Mouse-ear cress) PE=3 SV=1	unknown [Picea sitchensis]
comp111729_c0	--	--	--	Tubby-like F-box protein 3 GN=TULP3 OS=Arabidopsis thaliana (Mouse-ear cress) PE=2 SV=1	unknown [Picea sitchensis]
comp100855_c1	--	--	--	Pentatricopeptide repeat-containing protein At3g03580 GN=PCMP-H23 OS=Arabidopsis thaliana (Mouse-ear cress) PE=2 SV=1	unknown [Picea sitchensis]
comp51227_c0	--	--	K09272|1e-27|rcu:RCOM_0855030|structure-specific recognition protein, putative (EC:1.3.1.74)	FACT complex subunit SSRP1 GN=T19N8.2 OS=Arabidopsis thaliana (Mouse-ear cress) PE=1 SV=2	non-histone chromosomal protein 6 [Ajellomyces capsulatus G186AR]
comp70841_c0	--	--	--	--	predicted protein [Populus trichocarpa]
comp103366_c0	[J]	Translation, ribosomal structure and biogenesis	K01866|0.0|zma:100282315|tyrosyl-tRNA synthetase (EC:6.1.1.1)	--	PREDICTED: LOW QUALITY PROTEIN: tyrosine--tRNA ligase-like [Cucumis sativus]
comp122963_c5	--	--	--	Pentatricopeptide repeat-containing protein At2g35030, mitochondrial (Precursor) GN=PCMP-E15 OS=Arabidopsis thaliana (Mouse-ear cress) PE=2 SV=1	Pentatricopeptide repeat (PPR) superfamily protein, putative isoform 1 [Theobroma cacao]
comp126833_c0	--	--	--	Gibberellin 3-beta-dioxygenase 1 GN=T16N11.6 OS=Arabidopsis thaliana (Mouse-ear cress) PE=1 SV=2	unknown [Picea sitchensis]
comp576728_c0	--	--	--	--	predicted protein [Schizosaccharomyces japonicus yFS275]
comp107384_c0	--	--	--	Leucine-rich repeat extensin-like protein 3 (Precursor) GN=LRX3 OS=Arabidopsis thaliana (Mouse-ear cress) PE=1 SV=1	hypothetical protein PDIG_56360 [Penicillium digitatum PHI26]
comp1201002_c0	--	--	--	--	unnamed protein product [Vitis vinifera]
comp454867_c0	--	--	--	Probable purine permease 10 GN=PUP10 OS=Arabidopsis thaliana (Mouse-ear cress) PE=2 SV=2	unknown [Picea sitchensis]
comp115193_c0	--	--	--	Probable plastid-lipid-associated protein 4, chloroplastic (Precursor) GN=PAP4 OS=Arabidopsis thaliana (Mouse-ear cress) PE=1 SV=1	PREDICTED: probable plastid-lipid-associated protein 4, chloroplastic [Vitis vinifera]
comp124908_c0	--	--	--	Transcription factor TT8 GN=F17A8.170 OS=Arabidopsis thaliana (Mouse-ear cress) PE=1 SV=2	uncharacterized protein LOC100251098 [Vitis vinifera]
comp122633_c8	--	--	--	Pentatricopeptide repeat-containing protein At4g33170 GN=PCMP-H53 OS=Arabidopsis thaliana (Mouse-ear cress) PE=3 SV=1	Pinus taeda anonymous locus 2_9455_01 genomic sequence
comp112759_c0	[Z]	Cytoskeleton	--	Tubulin beta-3 chain (Fragment) GN=TUBB3 OS=Anemia phyllitidis (Fern) PE=2 SV=1	beta-tubulin, partial [Populus fremontii]
comp111042_c0	--	--	--	--	putative TIR/NBS/LRR disease resistance protein [Pinus taeda]
comp122333_c0	--	--	--	LOB domain-containing protein 40 GN=F5A8.2 OS=Arabidopsis thaliana (Mouse-ear cress) PE=2 SV=1	PREDICTED: LOB domain-containing protein 41 [Vitis vinifera]
comp121589_c0	[R]	General function prediction only	K06883|1e-173|pop:POPTR_564369|hypothetical protein	--	unknown [Picea sitchensis]
comp1015295_c0	--	--	--	--	hypothetical protein VITISV_011880 [Vitis vinifera]
comp89019_c0	--	--	--	Lysine-rich arabinogalactan protein 19 (Precursor) GN=AGP19 OS=Arabidopsis thaliana (Mouse-ear cress) PE=2 SV=2	hypothetical protein VOLCADRAFT_117426 [Volvox carteri f. nagariensis]
comp120793_c0	--	--	--	Glutaredoxin-C5 GN=OSJNBa0072K14.2 OS=Oryza sativa subsp. japonica (Rice) PE=2 SV=2	unknown [Picea sitchensis]
comp124941_c3	[R]	General function prediction only	--	--	predicted protein [Populus trichocarpa]
comp362848_c0	--	--	--	Putative receptor-like protein kinase At3g47110 (Precursor) GN=At3g47110 OS=Arabidopsis thaliana (Mouse-ear cress) PE=3 SV=1	unknown [Picea sitchensis]
comp81678_c0	--	--	--	--	predicted protein [Populus trichocarpa]
comp126241_c1	--	--	--	Receptor-like protein 12 (Precursor) GN=RLP12 OS=Arabidopsis thaliana (Mouse-ear cress) PE=2 SV=2	unknown [Picea sitchensis]
comp103525_c0	[C]	Energy production and conversion	K02133|1e-75|vvi:100259544|hypothetical protein LOC100259544	ATP synthase subunit beta, mitochondrial (Precursor) GN=ATPB OS=Hevea brasiliensis (Para rubber tree) PE=2 SV=1	ATP synthase beta subunit [Eleutherococcus senticosus]
comp121300_c0	[R]	General function prediction only	--	Notchless protein homolog GN=NLE1 OS=Arabidopsis thaliana (Mouse-ear cress) PE=2 SV=1	PREDICTED: WD repeat-containing protein 20 [Vitis vinifera]
comp72016_c0	--	--	--	Pentatricopeptide repeat-containing protein At5g40410, mitochondrial (Precursor) OS=Arabidopsis thaliana (Mouse-ear cress) PE=2 SV=1	unknown [Picea sitchensis]
comp74991_c0	--	--	--	Pentatricopeptide repeat-containing protein At4g30700 GN=T10C21.50 OS=Arabidopsis thaliana (Mouse-ear cress) PE=2 SV=1	pentatricopeptide repeat protein [Picea abies]
comp103604_c0	[RTKL]	--	--	Protein NSP-INTERACTING KINASE 3 (Precursor) GN=NIK3 OS=Arabidopsis thaliana (Mouse-ear cress) PE=1 SV=1	receptor-like kinase [Marchantia polymorpha]
comp124099_c0	--	--	--	--	PREDICTED: zinc transport protein ZntB-like [Cicer arietinum]
comp1590088_c0	--	--	--	65-kDa microtubule-associated protein 1 GN=MAP65-1 OS=Arabidopsis thaliana (Mouse-ear cress) PE=1 SV=1	unknown [Populus trichocarpa]
comp99515_c0	--	--	--	Fasciclin-like arabinogalactan protein 17 (Precursor) GN=FLA17 OS=Arabidopsis thaliana (Mouse-ear cress) PE=2 SV=1	unknown [Picea sitchensis]
comp1686572_c0	[J]	Translation, ribosomal structure and biogenesis	K02929|9e-36|zma:100280597|60S ribosomal protein L44	60S ribosomal protein L44 GN=RPL44 OS=Gossypium hirsutum (Upland cotton) PE=3 SV=3	TPA: hypothetical protein ZEAMMB73_343052 [Zea mays]
comp120578_c0	--	--	--	Uncharacterized protein At3g49055 GN=At3g49055 OS=Arabidopsis thaliana (Mouse-ear cress) PE=2 SV=1	Uncharacterized protein isoform 1 [Theobroma cacao]
comp822535_c0	--	--	--	--	unknown [Picea sitchensis]
comp86666_c0	--	--	K03454|1e-137|osa:4326735|Os01g0225000	Mitochondrial arginine transporter BAC2 GN=BAC2 OS=Arabidopsis thaliana (Mouse-ear cress) PE=1 SV=1	PREDICTED: mitochondrial arginine transporter BAC2-like [Setaria italica]
comp63173_c0	[KAD]	--	K09422|1e-51|vvi:100245564|hypothetical protein LOC100245564	Transcription factor MYB39 GN=dl4925c OS=Arabidopsis thaliana (Mouse-ear cress) PE=2 SV=1	R2R3-MYB transcription factor MYB11 [Picea glauca]
comp125031_c0	[S]	Function unknown	--	Putative disease resistance protein At4g19050 GN=At4g19050 OS=Arabidopsis thaliana (Mouse-ear cress) PE=3 SV=2	unknown [Picea sitchensis]
comp124802_c0	--	--	--	--	PREDICTED: vacuolar protein sorting-associated protein 18 homolog [Solanum lycopersicum]
comp120915_c0	--	--	--	--	unknown [Picea sitchensis]
comp126634_c1	--	--	--	Probable disease resistance protein At5g43730 GN=At5g43730 OS=Arabidopsis thaliana (Mouse-ear cress) PE=2 SV=1	unknown [Picea sitchensis]
comp123536_c0	[R]	General function prediction only	--	E3 ubiquitin-protein ligase KEG GN=KEG OS=Arabidopsis thaliana (Mouse-ear cress) PE=1 SV=2	PREDICTED: ankyrin-3-like [Vitis vinifera]
comp100742_c0	--	--	--	--	unknown [Picea sitchensis]
comp110464_c0	--	--	--	--	putative TIR/NBS/LRR disease resistance protein [Pinus taeda]
comp114158_c0	--	--	--	--	PREDICTED: uncharacterized protein LOC100807419 [Glycine max]
comp128350_c0	--	--	--	Protein argonaute 3 GN=AGO3 OS=Arabidopsis thaliana (Mouse-ear cress) PE=3 SV=1	unknown [Picea sitchensis]
comp216064_c0	--	--	--	Codeine O-demethylase GN=CODM OS=Papaver somniferum (Opium poppy) PE=1 SV=1	unknown [Picea sitchensis]
comp120398_c0	--	--	--	--	unknown [Picea sitchensis]
comp125187_c0	[G]	Carbohydrate transport and metabolism	K08235|1e-102|vvi:100265471|hypothetical protein LOC100265471	Probable xyloglucan endotransglucosylase/hydrolase protein 32 (Precursor) GN=XTH32 OS=Arabidopsis thaliana (Mouse-ear cress) PE=2 SV=1	unknown [Picea sitchensis]
comp110840_c0	--	--	K13176|1e-118|osa:4344717|Os08g0160000	--	unknown [Picea sitchensis]
comp107243_c0	[L]	Replication, recombination and repair	--	Uncharacterized mitochondrial protein AtMg00860 GN=AtMg00860 OS=Arabidopsis thaliana (Mouse-ear cress) PE=4 SV=1	hypothetical protein VITISV_043741 [Vitis vinifera]
comp789819_c0	--	--	--	Endonuclease OS=Nicotiana tabacum (Common tobacco) PE=2 SV=1	PREDICTED: LOW QUALITY PROTEIN: aldehyde dehydrogenase family 2 member B4, mitochondrial-like [Glycine max]
comp10409_c0	--	--	--	--	hypothetical protein PRUPE_ppa026469mg, partial [Prunus persica]
comp95405_c1	[T]	Signal transduction mechanisms	--	Phytochrome OS=Pinus sylvestris (Scots pine) PE=2 SV=1	putative phytochrome P [Picea abies]
comp120356_c0	--	--	--	Major pollen allergen Bet v 1-M/N GN=BETV1N OS=Betula pendula (European white birch) PE=1 SV=2	unknown [Picea sitchensis]
comp123029_c2	--	--	--	--	hypothetical protein PRUPE_ppa020159mg [Prunus persica]
comp114346_c0	[L]	Replication, recombination and repair	K12118|0.0|vvi:100254022|hypothetical protein LOC100254022	Cryptochrome-1 OS=Arabidopsis thaliana (Mouse-ear cress) PE=1 SV=2	unknown [Picea sitchensis]
comp114438_c0	--	--	--	BAHD acyltransferase DCR GN=MRO11.2 OS=Arabidopsis thaliana (Mouse-ear cress) PE=2 SV=1	unknown [Picea sitchensis]
comp92052_c0	--	--	--	Pentatricopeptide repeat-containing protein At5g39980, chloroplastic (Precursor) GN=At5g39980 OS=Arabidopsis thaliana (Mouse-ear cress) PE=2 SV=1	hypothetical protein SELMODRAFT_73828 [Selaginella moellendorffii]
comp109549_c0	--	--	K11982|1e-19|pop:POPTR_652517|hypothetical protein	E3 ubiquitin-protein ligase RING1 GN=RING1 OS=Gossypium hirsutum (Upland cotton) PE=2 SV=1	unknown [Picea sitchensis]
comp118566_c0	[IQR]	--	--	11-beta-hydroxysteroid dehydrogenase-like 2 GN=HSD2 OS=Arabidopsis thaliana (Mouse-ear cress) PE=2 SV=1	unknown [Picea sitchensis]
comp653528_c0	--	--	--	--	hypothetical protein VITISV_002860 [Vitis vinifera]
comp314575_c0	--	--	--	Pentatricopeptide repeat-containing protein At3g49170, chloroplastic (Precursor) GN=F2K15.30 OS=Arabidopsis thaliana (Mouse-ear cress) PE=2 SV=1	unknown [Picea sitchensis]
comp113301_c0	--	--	--	F-box protein SKIP24 GN=SKIP24 OS=Arabidopsis thaliana (Mouse-ear cress) PE=1 SV=2	f-box family protein [Populus trichocarpa]
comp1127954_c0	--	--	--	--	transmembrane amino acid transporter protein [Trichoderma reesei QM6a]
comp1027701_c0	--	--	--	--	hypothetical protein PRUPE_ppa025194mg, partial [Prunus persica]
comp107161_c0	--	--	--	MLO protein homolog 1 GN=MLO1 OS=Oryza sativa subsp. indica (Rice) PE=2 SV=2	unnamed protein product [Vitis vinifera]
comp1455226_c0	--	--	--	Pentatricopeptide repeat-containing protein At2g13600 GN=PCMP-E76 OS=Arabidopsis thaliana (Mouse-ear cress) PE=3 SV=1	hypothetical protein F775_05778 [Aegilops tauschii]
comp109562_c0	--	--	K00016|8e-12|pop:POPTR_554197|lactate dehydrogenase (EC:1.1.1.27)	L-lactate dehydrogenase OS=Zea mays (Maize) PE=2 SV=1	unknown [Picea sitchensis]
comp113824_c1	[C]	Energy production and conversion	K02146|1e-113|sbi:SORBI_03g026290|hypothetical protein	Probable V-type proton ATPase subunit d OS=Oryza sativa subsp. japonica (Rice) PE=2 SV=1	unknown [Picea sitchensis]
comp80943_c0	--	--	--	Isoflavone reductase homolog A622 OS=Nicotiana tabacum (Common tobacco) PE=2 SV=1	unknown [Picea sitchensis]
comp100228_c0	--	--	--	Protein argonaute 1A GN=OJ1493_H11.13 OS=Oryza sativa subsp. japonica (Rice) PE=2 SV=1	hypothetical protein M569_04564, partial [Genlisea aurea]
comp208285_c0	--	--	--	--	unknown [Picea sitchensis]
comp114609_c0	[R]	General function prediction only	K00545|4e-23|ppp:PHYPADRAFT_229935|hypothetical protein	--	unknown [Picea sitchensis]
comp126026_c0	[R]	General function prediction only	--	Purple acid phosphatase 4 (Precursor) GN=PAP4 OS=Arabidopsis thaliana (Mouse-ear cress) PE=2 SV=1	unknown [Picea sitchensis]
comp124368_c1	--	--	--	Pentatricopeptide repeat-containing protein At3g49170, chloroplastic (Precursor) GN=F2K15.30 OS=Arabidopsis thaliana (Mouse-ear cress) PE=2 SV=1	unknown [Picea sitchensis]
comp478639_c0	--	--	K13199|4e-43|vvi:100265608|hypothetical protein LOC100265608	--	transcription factor [Vicia faba var. minor]
comp114925_c0	--	--	--	Pentatricopeptide repeat-containing protein At3g12770 GN=PCMP-H43 OS=Arabidopsis thaliana (Mouse-ear cress) PE=2 SV=1	PREDICTED: pentatricopeptide repeat-containing protein At3g46790, chloroplastic-like [Cucumis sativus]
comp119390_c0	[R]	General function prediction only	--	--	unknown [Picea sitchensis]
comp124673_c1	--	--	--	--	unknown [Picea sitchensis]
comp95032_c2	--	--	--	Endonuclease OS=Nicotiana tabacum (Common tobacco) PE=2 SV=1	gag-pol polyprotein [Glycine max]
comp512460_c0	--	--	--	Endonuclease OS=Nicotiana tabacum (Common tobacco) PE=2 SV=1	PREDICTED: uncharacterized protein LOC101302857 [Fragaria vesca subsp. vesca]
comp85889_c0	[J]	Translation, ribosomal structure and biogenesis	K02961|2e-40|rcu:RCOM_1493770|30S ribosomal protein S17, putative	30S ribosomal protein S17, chloroplastic (Precursor) GN=RPS17 OS=Arabidopsis thaliana (Mouse-ear cress) PE=2 SV=1	unknown [Picea sitchensis]
comp77245_c0	--	--	K12855|2e-14|ppp:PHYPADRAFT_221366|hypothetical protein	--	predicted protein [Physcomitrella patens subsp. patens]
comp821520_c0	--	--	--	--	hypothetical protein CARUB_v10025024mg, partial [Capsella rubella]
comp122719_c0	--	--	--	--	PREDICTED: uncharacterized protein LOC101495205 isoform X2 [Cicer arietinum]
comp1835385_c0	--	--	--	--	polyprotein, partial [Ananas comosus]
comp76589_c1	--	--	--	--	Pinus taeda anonymous locus 0_11428_01 genomic sequence
comp103104_c1	--	--	--	Putative leucine-rich repeat receptor-like serine/threonine-protein kinase At2g24130 (Precursor) GN=At2g24130 OS=Arabidopsis thaliana (Mouse-ear cress) PE=3 SV=1	putative leucine-rich repeat receptor-like serine/threonine-protein kinase [Arabidopsis thaliana]
comp110739_c0	--	--	K10744|2e-87|vvi:100268103|hypothetical protein LOC100268103	--	hypothetical protein VITISV_009443 [Vitis vinifera]
comp147019_c0	--	--	--	--	unknown [Picea sitchensis]
comp116103_c0	--	--	--	Abscisic stress-ripening protein 1 GN=ASR1 OS=Solanum lycopersicum (Tomato) PE=2 SV=1	abscisic acid stress ripening protein [Salicornia brachiata]
comp1232761_c0	[E]	Amino acid transport and metabolism	--	--	putative d-amino-acid oxidase protein [Neofusicoccum parvum UCRNP2]
comp121206_c0	--	--	--	PHD finger protein At1g33420 GN=At1g33420 OS=Arabidopsis thaliana (Mouse-ear cress) PE=1 SV=1	PREDICTED: PHD finger protein At1g33420-like [Cucumis sativus]
comp89497_c1	--	--	--	Pentatricopeptide repeat-containing protein At1g20230 GN=PCMP-H21 OS=Arabidopsis thaliana (Mouse-ear cress) PE=2 SV=2	unknown [Picea sitchensis]
comp119481_c0	--	--	--	Formin-like protein 5 GN=P0453E05.107 OS=Oryza sativa subsp. japonica (Rice) PE=2 SV=2	PREDICTED: uncharacterized protein LOC100259158 [Vitis vinifera]
comp118672_c0	[C]	Energy production and conversion	--	NADP-dependent malic enzyme OS=Vitis vinifera (Grape) PE=2 SV=1	malic enzyme, putative [Ricinus communis]
comp113008_c0	--	--	--	--	retrotransposon protein, putative, unclassified [Oryza sativa Japonica Group]
comp123869_c3	--	--	--	NF-X1-type zinc finger protein NFXL1 GN=NFXL1 OS=Arabidopsis thaliana (Mouse-ear cress) PE=2 SV=1	hypothetical protein SELMODRAFT_315 [Selaginella moellendorffii]
comp986089_c0	--	--	--	ABC transporter G family member 24 GN=F12M16.28 OS=Arabidopsis thaliana (Mouse-ear cress) PE=1 SV=2	hypothetical protein PRUPE_ppa000512mg [Prunus persica]
comp107961_c0	[U]	Intracellular trafficking, secretion, and vesicular transport	--	ER lumen protein retaining receptor GN=ERD2 OS=Petunia hybrida (Petunia) PE=2 SV=1	unknown [Picea sitchensis]
comp545557_c0	--	--	--	60S acidic ribosomal protein P1 GN=RPP1A OS=Zea mays (Maize) PE=1 SV=1	--
comp62105_c0	--	--	--	--	TPA: SMAD/FHA domain-containing family protein [Zea mays]
comp100587_c0	--	--	--	--	PREDICTED: uncharacterized protein LOC100852656 [Vitis vinifera]
comp130673_c0	--	--	--	Transcription factor RADIALIS GN=RAD OS=Antirrhinum majus (Garden snapdragon) PE=1 SV=1	unknown [Picea sitchensis]
comp118800_c0	--	--	K13946|1e-161|vvi:100267240|hypothetical protein LOC100267240	Auxin transporter-like protein 2 GN=LAX2 OS=Medicago truncatula (Barrel medic) PE=2 SV=1	PREDICTED: auxin transporter-like protein 4-like [Glycine max]
comp115474_c0	[GEPR]	--	--	Plastidic glucose transporter 4 GN=At5g16150 OS=Arabidopsis thaliana (Mouse-ear cress) PE=1 SV=2	unknown [Picea sitchensis]
comp118218_c1	--	--	--	Probable leucine-rich repeat receptor-like protein kinase At5g49770 (Precursor) GN=At5g49770 OS=Arabidopsis thaliana (Mouse-ear cress) PE=2 SV=1	putative receptor protein kinase [Oryza sativa Japonica Group]
comp265835_c0	--	--	--	Pentatricopeptide repeat-containing protein At1g15510, chloroplastic (Precursor) GN=PCMP-H73 OS=Arabidopsis thaliana (Mouse-ear cress) PE=2 SV=1	unknown [Picea sitchensis]
comp118165_c0	--	--	--	--	unnamed protein product [Vitis vinifera]
comp126754_c1	[RTKL]	--	--	CBL-interacting protein kinase 5 OS=Oryza sativa subsp. japonica (Rice) PE=2 SV=1	unknown [Picea sitchensis]
comp117291_c0	[J]	Translation, ribosomal structure and biogenesis	K03236|3e-97|vvi:100252402|hypothetical protein LOC100252402	Eukaryotic translation initiation factor 1A OS=Onobrychis viciifolia (Common sainfoin) PE=2 SV=2	unknown [Picea sitchensis]
comp120376_c0	[R]	General function prediction only	K13093|1e-139|osa:4336279|Os04g0496400	Splicing factor U2af large subunit A GN=U2AF65A OS=Nicotiana plumbaginifolia (Leadwort-leaved tobacco) PE=2 SV=1	unknown [Picea sitchensis]
comp92944_c1	--	--	--	Endonuclease OS=Nicotiana tabacum (Common tobacco) PE=2 SV=1	unnamed protein product [Vitis vinifera]
comp9687_c0	--	--	--	--	PREDICTED: LOW QUALITY PROTEIN: DNA annealing helicase and endonuclease ZRANB3-like [Cucumis sativus]
comp102593_c0	[Q]	Secondary metabolites biosynthesis, transport and catabolism	--	L-ascorbate oxidase homolog (Precursor) GN=Bp10 OS=Brassica napus (Rape) PE=2 SV=1	unknown [Picea sitchensis]
comp117644_c0	--	--	K11290|2e-92|vvi:100244926|hypothetical protein LOC100244926	--	unknown [Picea sitchensis]
comp88399_c0	--	--	--	--	Uncharacterized protein isoform 1 [Theobroma cacao]
comp114674_c0	--	--	--	Squamosa promoter-binding-like protein 7 GN=SPL7 OS=Arabidopsis thaliana (Mouse-ear cress) PE=1 SV=2	unknown [Picea sitchensis]
comp87117_c1	--	--	--	GDSL esterase/lipase At5g55050 (Precursor) GN=At5g55050 OS=Arabidopsis thaliana (Mouse-ear cress) PE=2 SV=1	unknown [Picea sitchensis]
comp89997_c0	[G]	Carbohydrate transport and metabolism	--	Mannan endo-1,4-beta-mannosidase 2 (Precursor) GN=MAN2 OS=Arabidopsis thaliana (Mouse-ear cress) PE=2 SV=1	unknown [Picea sitchensis]
comp105486_c0	[S]	Function unknown	--	--	unknown [Picea sitchensis]
comp124651_c0	--	--	--	--	hypothetical protein ASPNIDRAFT_138531 [Aspergillus niger ATCC 1015]
comp100994_c2	--	--	--	Pentatricopeptide repeat-containing protein At1g09410 GN=PCMP-H18 OS=Arabidopsis thaliana (Mouse-ear cress) PE=2 SV=2	PREDICTED: LOW QUALITY PROTEIN: pentatricopeptide repeat-containing protein At2g35030, mitochondrial-like [Cicer arietinum]
comp98042_c0	--	--	--	--	unknown [Picea sitchensis]
comp118052_c0	--	--	--	Putative disease resistance protein At4g19050 GN=At4g19050 OS=Arabidopsis thaliana (Mouse-ear cress) PE=3 SV=2	putative TIR-NBS-LRR protein [Pinus monticola]
comp110291_c0	--	--	--	--	unknown [Picea sitchensis]
comp110976_c0	[U]	Intracellular trafficking, secretion, and vesicular transport	--	ADP-ribosylation factor GTPase-activating protein AGD3 GN=T31B5.120 OS=Arabidopsis thaliana (Mouse-ear cress) PE=1 SV=1	PREDICTED: ADP-ribosylation factor GTPase-activating protein AGD3-like [Brachypodium distachyon]
comp6936_c0	--	--	--	--	hypothetical protein VITISV_019683 [Vitis vinifera]
comp114679_c0	[LR]	--	K12613|1e-127|zma:100283962|mRNA decapping enzyme 2	mRNA-decapping enzyme subunit 2 GN=MSH12.3 OS=Arabidopsis thaliana (Mouse-ear cress) PE=1 SV=1	unknown [Picea sitchensis]
comp84124_c1	--	--	--	--	uncharacterized protein [Arabidopsis thaliana]
comp126351_c0	[J]	Translation, ribosomal structure and biogenesis	K14191|2e-47|ppp:PHYPADRAFT_134463|hypothetical protein	--	unknown [Picea sitchensis]
comp585630_c0	--	--	--	Putative pentatricopeptide repeat-containing protein At3g23330 GN=PCMP-H32 OS=Arabidopsis thaliana (Mouse-ear cress) PE=3 SV=1	Pinus taeda anonymous locus 0_5528_01 genomic sequence
comp1029721_c0	[RTKL]	--	--	G-type lectin S-receptor-like serine/threonine-protein kinase At2g19130 (Precursor) GN=At2g19130 OS=Arabidopsis thaliana (Mouse-ear cress) PE=2 SV=1	PREDICTED: G-type lectin S-receptor-like serine/threonine-protein kinase At2g19130-like [Cucumis sativus]
comp116500_c0	[GEPR]	--	--	--	PREDICTED: uncharacterized protein LOC101508360 [Cicer arietinum]
comp65432_c0	--	--	--	Pentatricopeptide repeat-containing protein At4g02750 GN=PCMP-H24 OS=Arabidopsis thaliana (Mouse-ear cress) PE=3 SV=1	unnamed protein product [Vitis vinifera]
comp108923_c0	--	--	--	Cationic amino acid transporter 1 GN=F7J7.60 OS=Arabidopsis thaliana (Mouse-ear cress) PE=1 SV=1	hypothetical protein M569_01155 [Genlisea aurea]
comp128000_c0	[H]	Coenzyme transport and metabolism	K06215|1e-116|ppp:PHYPADRAFT_170297|hypothetical protein	Probable pyridoxal biosynthesis protein PDX1 GN=PDX1 OS=Ginkgo biloba (Ginkgo) PE=2 SV=1	RecName: Full=Probable pyridoxal biosynthesis protein PDX1; AltName: Full=Sor-like protein
comp92226_c0	--	--	--	--	unknown [Picea sitchensis]
comp101782_c1	--	--	--	--	YGL010w-like protein [Picea mariana]
comp122593_c1	--	--	--	Expansin-B17 (Precursor) OS=Oryza sativa subsp. japonica (Rice) PE=3 SV=2	PREDICTED: expansin-B3-like [Vitis vinifera]
comp86669_c0	--	--	--	--	unknown [Picea sitchensis]
comp123974_c2	--	--	--	--	unknown [Picea sitchensis]
comp121351_c1	[I]	Lipid transport and metabolism	K01853|0.0|ath:AT2G07050|CAS1	Cycloartenol synthase GN=GgCAS1 OS=Glycyrrhiza glabra (Licorice) PE=1 SV=1	cycloartenol synthase [Abies magnifica]
comp120479_c0	--	--	--	Auxin-induced in root cultures protein 12 (Precursor) GN=AIR12 OS=Arabidopsis thaliana (Mouse-ear cress) PE=1 SV=3	PREDICTED: uncharacterized protein LOC100253083 [Vitis vinifera]
comp121726_c0	[G]	Carbohydrate transport and metabolism	K00697|0.0|rcu:RCOM_0493750|trehalose-6-phosphate synthase, putative (EC:2.4.1.15 3.1.3.12)	Alpha,alpha-trehalose-phosphate synthase [UDP-forming] 1 GN=TPS1 OS=Arabidopsis thaliana (Mouse-ear cress) PE=1 SV=1	trehalose-6-phosphate synthase [Petunia x hybrida]
comp111307_c0	[I]	Lipid transport and metabolism	K00801|0.0|pop:POPTR_833037|hypothetical protein	Squalene synthase OS=Nicotiana benthamiana PE=2 SV=1	unknown [Picea sitchensis]
comp122238_c3	--	--	K13420|2e-42|vvi:100253808|hypothetical protein LOC100253808	Probable LRR receptor-like serine/threonine-protein kinase At3g47570 (Precursor) GN=At3g47570 OS=Arabidopsis thaliana (Mouse-ear cress) PE=1 SV=1	unknown [Picea sitchensis]
comp125579_c0	--	--	--	--	hypothetical protein PRUPE_ppa000280mg [Prunus persica]
comp1235346_c0	[O]	Posttranslational modification, protein turnover, chaperones	K03062|7e-54|pop:POPTR_830601|hypothetical protein	26S proteasome regulatory subunit 4 homolog A OS=Arabidopsis thaliana (Mouse-ear cress) PE=1 SV=1	PREDICTED: 26S proteasome regulatory subunit 4 homolog A-like [Fragaria vesca subsp. vesca]
comp122341_c0	--	--	--	--	unknown [Picea sitchensis]
comp101369_c0	--	--	K13947|9e-12|vvi:100253234|hypothetical protein LOC100253234	Auxin efflux carrier component 3 GN=PIN3 OS=Arabidopsis thaliana (Mouse-ear cress) PE=1 SV=1	auxin efflux carrier protein [Medicago truncatula]
comp119360_c0	[LKJ]	--	K11594|0.0|osa:4334493|Os03g0805200	DEAD-box ATP-dependent RNA helicase 37 GN=OSJNBb0015I02.14 OS=Oryza sativa subsp. japonica (Rice) PE=2 SV=1	hypothetical protein PRUPE_ppa002926mg [Prunus persica]
comp125761_c0	--	--	--	--	unknown [Picea sitchensis]
comp116865_c0	--	--	--	--	hypothetical protein PRUPE_ppa008588mg [Prunus persica]
comp121549_c0	[S]	Function unknown	K09955|0.0|vvi:100246702|hypothetical protein LOC100246702	--	PREDICTED: uncharacterized protein LOC101244563 [Solanum lycopersicum]
comp65893_c0	--	--	--	Putative pentatricopeptide repeat-containing protein At1g68930 GN=PCMP-H22 OS=Arabidopsis thaliana (Mouse-ear cress) PE=3 SV=1	Pinus taeda anonymous locus 0_14992_02 genomic sequence
comp117481_c0	[E]	Amino acid transport and metabolism	K01303|0.0|vvi:100242540|hypothetical protein LOC100242540	Probable glutamyl endopeptidase, chloroplastic (Precursor) GN=GEP OS=Arabidopsis thaliana (Mouse-ear cress) PE=2 SV=2	hypothetical protein PRUPE_ppa001729mg [Prunus persica]
comp114845_c1	--	--	K00921|0.0|rcu:RCOM_0417950|fyve finger-containing phosphoinositide kinase, fyv1, putative (EC:2.7.1.150)	1-phosphatidylinositol-3-phosphate 5-kinase FAB1A GN=FAB1A OS=Arabidopsis thaliana (Mouse-ear cress) PE=2 SV=1	fyve finger-containing phosphoinositide kinase, fyv1, putative [Ricinus communis]
comp8403_c0	--	--	--	Pescadillo homolog GN=CHLREDRAFT_206018 OS=Chlamydomonas reinhardtii (Chlamydomonas smithii) PE=1 SV=1	hypothetical protein GUITHDRAFT_114542 [Guillardia theta CCMP2712]
comp116023_c0	--	--	K01104|1e-121|vvi:100259847|hypothetical protein LOC100259847	Protein-tyrosine-phosphatase PTP1 GN=PTP1 OS=Arabidopsis thaliana (Mouse-ear cress) PE=1 SV=1	unknown [Picea sitchensis]
comp95563_c0	[L]	Replication, recombination and repair	--	--	hypothetical protein VITISV_016815 [Vitis vinifera]
comp109087_c0	--	--	--	Topless-related protein 1 OS=Arabidopsis thaliana (Mouse-ear cress) PE=1 SV=3	unknown [Zea mays]
comp666823_c0	--	--	--	Linoleate 13S-lipoxygenase 2-1, chloroplastic (Precursor) GN=LOX2.1 OS=Solanum tuberosum (Potato) PE=1 SV=1	lipoxygenase [Camellia sinensis]
comp112722_c0	--	--	--	Zinc finger CCCH domain-containing protein 27 GN=OSJNBa0072K14.6 OS=Oryza sativa subsp. japonica (Rice) PE=2 SV=2	rrm/rnp domain, putative [Ricinus communis]
comp239763_c0	--	--	--	--	hypothetical protein PRUPE_ppa019407mg [Prunus persica]
comp124121_c1	--	--	--	--	unknown [Picea sitchensis]
comp117156_c0	--	--	--	--	unknown [Picea sitchensis]
comp126350_c0	[S]	Function unknown	--	--	Glycosyl hydrolase of Uncharacterized protein function (DUF1680), putative isoform 1 [Theobroma cacao]
comp812688_c0	--	--	--	Plastid-lipid-associated protein, chloroplastic (Precursor) GN=PAP OS=Citrus unshiu (Satsuma mandarin) PE=2 SV=1	putative plastid lipid-associated protein [Vitis hybrid cultivar]
comp113669_c0	--	--	--	--	unknown [Picea sitchensis]
comp122543_c1	--	--	--	Pentatricopeptide repeat-containing protein At5g39710 GN=EMB2745 OS=Arabidopsis thaliana (Mouse-ear cress) PE=2 SV=1	Tetratricopeptide repeat (TPR)-like superfamily protein isoform 1 [Theobroma cacao]
comp442896_c0	--	--	--	--	translation machinery associated protein TMA7 [Arabidopsis thaliana]
comp100179_c0	--	--	--	--	unknown [Picea sitchensis]
comp123660_c0	[A]	RNA processing and modification	K14401|0.0|vvi:100256706|hypothetical protein LOC100256706	Cleavage and polyadenylation specificity factor subunit 1 GN=CPSF160 OS=Arabidopsis thaliana (Mouse-ear cress) PE=1 SV=2	Cleavage and polyadenylation specificity factor 160 isoform 1 [Theobroma cacao]
comp1004506_c0	[R]	General function prediction only	K07007|8e-32|rcu:RCOM_0853910|oxidoreductase, putative	--	FAD/NAD(P)-binding oxidoreductase family protein [Theobroma cacao]
comp1004630_c0	--	--	--	--	ABC transporter family, cholesterol/phospholipid flippase [Populus trichocarpa]
comp110520_c0	--	--	--	Uncharacterized mitochondrial protein AtMg00820 GN=AtMg00820 OS=Arabidopsis thaliana (Mouse-ear cress) PE=4 SV=1	hypothetical protein VITISV_015847 [Vitis vinifera]
comp118887_c1	[E]	Amino acid transport and metabolism	--	Glutamate decarboxylase 4 GN=GAD4 OS=Arabidopsis thaliana (Mouse-ear cress) PE=2 SV=1	glutamate decarboxylase [Pinus pinaster]
comp96385_c0	--	--	K14297|5e-11|sbi:SORBI_06g020700|hypothetical protein	--	hypothetical protein SORBIDRAFT_06g020700 [Sorghum bicolor]
comp178673_c0	--	--	--	Sugar carrier protein A GN=STA OS=Ricinus communis (Castor bean) PE=2 SV=1	unknown [Picea sitchensis]
comp1543725_c0	[IQ]	--	--	Acetate/butyrate--CoA ligase AAE7, peroxisomal GN=K14A17.23 OS=Arabidopsis thaliana (Mouse-ear cress) PE=1 SV=1	unknown [Picea sitchensis]
comp653332_c0	--	--	--	--	unknown [Picea sitchensis]
comp527619_c0	--	--	--	Pentatricopeptide repeat-containing protein At4g02750 GN=PCMP-H24 OS=Arabidopsis thaliana (Mouse-ear cress) PE=3 SV=1	unknown [Picea sitchensis]
comp121411_c4	--	--	--	Pentatricopeptide repeat-containing protein At1g62930, chloroplastic (Precursor) GN=At1g62930 OS=Arabidopsis thaliana (Mouse-ear cress) PE=2 SV=2	unnamed protein product [Vitis vinifera]
comp54148_c0	--	--	--	--	Calreticulin-domain-containing protein [Stereum hirsutum FP-91666 SS1]
comp784023_c0	--	--	--	--	hypothetical protein VITISV_022840 [Vitis vinifera]
comp126849_c1	[R]	General function prediction only	--	Polyadenylate-binding protein 6 GN=PAB6 OS=Arabidopsis thaliana (Mouse-ear cress) PE=2 SV=1	predicted protein [Physcomitrella patens subsp. patens]
comp116958_c0	--	--	K13379|0.0|pop:POPTR_712863|hypothetical protein	UDP-arabinopyranose mutase 1 OS=Oryza sativa subsp. japonica (Rice) PE=1 SV=1	unknown [Picea sitchensis]
comp109053_c0	--	--	--	--	unknown [Picea sitchensis]
comp20516_c0	--	--	--	--	PREDICTED: uncharacterized protein LOC101302880 [Fragaria vesca subsp. vesca]
comp125442_c0	--	--	--	WPP domain-interacting protein 1 GN=WIP1 OS=Arabidopsis thaliana (Mouse-ear cress) PE=1 SV=1	PREDICTED: WPP domain-interacting protein 1-like [Glycine max]
comp102377_c0	[S]	Function unknown	--	Putative disease resistance protein At4g19050 GN=At4g19050 OS=Arabidopsis thaliana (Mouse-ear cress) PE=3 SV=2	unknown [Picea sitchensis]
comp129906_c0	--	--	--	--	unknown [Picea sitchensis]
comp63811_c0	--	--	--	Putative formin-like protein 21a GN=FH21A OS=Arabidopsis thaliana (Mouse-ear cress) PE=2 SV=1	hypothetical protein EMIHUDRAFT_373864 [Emiliania huxleyi CCMP1516]
comp117886_c1	--	--	--	--	unnamed protein product [Vitis vinifera]
comp109500_c0	--	--	--	Thaumatin-like protein 1 (Precursor) GN=TL1 OS=Pyrus pyrifolia (Chinese pear) PE=1 SV=1	thaumatin-like protein L3 [Pinus monticola]
comp116611_c0	[J]	Translation, ribosomal structure and biogenesis	K02958|2e-92|rcu:RCOM_0992390|40S ribosomal protein S15, putative	40S ribosomal protein S15 GN=RPS15 OS=Picea mariana (Black spruce) PE=2 SV=1	unknown [Picea sitchensis]
comp96961_c0	[S]	Function unknown	--	Protein SUPPRESSOR OF npr1-1, CONSTITUTIVE 1 OS=Arabidopsis thaliana (Mouse-ear cress) PE=1 SV=3	unknown [Picea sitchensis]
comp89417_c0	--	--	--	--	predicted protein [Populus trichocarpa]
comp90212_c0	[L]	Replication, recombination and repair	--	--	hypothetical protein PRUPE_ppa015965mg [Prunus persica]
comp86675_c0	--	--	--	--	unknown [Picea sitchensis]
comp87942_c0	--	--	--	--	WRKY transcription factor 1 [Picea abies]
comp111762_c0	--	--	--	--	unknown [Picea sitchensis]
comp117360_c0	--	--	K10863|3e-76|ppp:PHYPADRAFT_130174|hypothetical protein	Transcription factor bHLH140 GN=T10O8.20 OS=Arabidopsis thaliana (Mouse-ear cress) PE=4 SV=1	hypothetical protein SELMODRAFT_89021 [Selaginella moellendorffii]
comp114978_c0	--	--	K02325|0.0|vvi:100257823|hypothetical protein LOC100257823	--	PREDICTED: DNA polymerase epsilon subunit 2-like [Vitis vinifera]
comp1521016_c0	--	--	--	--	hypothetical protein STEHIDRAFT_131552 [Stereum hirsutum FP-91666 SS1]
comp125957_c3	--	--	K12185|8e-14|rcu:RCOM_1352800|hypothetical protein	Vacuolar protein-sorting-associated protein 37 homolog 2 GN=VPS37-2 OS=Arabidopsis thaliana (Mouse-ear cress) PE=1 SV=1	unknown [Picea sitchensis]
comp121816_c1	--	--	--	--	hypothetical protein SELMODRAFT_92582 [Selaginella moellendorffii]
comp1650630_c0	[C]	Energy production and conversion	K00166|1e-57|vvi:100258429|hypothetical protein LOC100258429	2-oxoisovalerate dehydrogenase subunit alpha 2, mitochondrial (Precursor) GN=At5g09300 OS=Arabidopsis thaliana (Mouse-ear cress) PE=1 SV=1	unknown [Zea mays]
comp124186_c1	--	--	--	--	unknown [Picea sitchensis]
comp109345_c0	[E]	Amino acid transport and metabolism	K10775|1e-148|pop:POPTR_739479|PAL3	Phenylalanine ammonia-lyase 2 (Fragment) GN=PAL-2 OS=Solanum tuberosum (Potato) PE=3 SV=1	phenylalanine ammonia-lyase [Dianthus caryophyllus]
comp125654_c0	[O]	Posttranslational modification, protein turnover, chaperones	K14050|0.0|vvi:100248920|hypothetical protein LOC100248920	Protein farnesyltransferase/geranylgeranyltransferase type-1 subunit alpha GN=FTA OS=Pisum sativum (Garden pea) PE=2 SV=1	PREDICTED: uncharacterized protein LOC100248920 [Vitis vinifera]
comp104188_c0	--	--	--	Major allergen Pru av 1 GN=PRUA1 OS=Prunus avium (Cherry) PE=1 SV=1	Pinus taeda anonymous locus 0_596_01 genomic sequence
comp108611_c0	--	--	--	--	unknown [Picea sitchensis]
comp116625_c0	--	--	--	Protein OBERON 4 GN=OBE4 OS=Arabidopsis thaliana (Mouse-ear cress) PE=1 SV=2	PREDICTED: protein OBERON 4-like [Vitis vinifera]
comp115946_c0	[O]	Posttranslational modification, protein turnover, chaperones	K02726|1e-150|vvi:100262851|hypothetical protein LOC100262851	Proteasome subunit alpha type-2-B GN=PAB2 OS=Arabidopsis thaliana (Mouse-ear cress) PE=1 SV=1	unknown [Picea sitchensis]
comp421940_c0	--	--	--	Probable LRR receptor-like serine/threonine-protein kinase At3g47570 (Precursor) GN=At3g47570 OS=Arabidopsis thaliana (Mouse-ear cress) PE=1 SV=1	unknown [Picea sitchensis]
comp111354_c0	--	--	K11303|1e-115|ppp:PHYPADRAFT_169354|hypothetical protein	Probable histone acetyltransferase type B catalytic subunit OS=Oryza sativa subsp. japonica (Rice) PE=2 SV=1	predicted protein [Physcomitrella patens subsp. patens]
comp98943_c0	--	--	--	Peroxidase 43 (Precursor) OS=Arabidopsis thaliana (Mouse-ear cress) PE=2 SV=2	class III peroxidase [Gossypium hirsutum]
comp123127_c0	--	--	--	Putative pentatricopeptide repeat-containing protein At3g13770, mitochondrial (Precursor) GN=PCMP-H85 OS=Arabidopsis thaliana (Mouse-ear cress) PE=3 SV=1	unknown [Picea sitchensis]
comp80912_c0	--	--	--	--	putative mfs multidrug transporter protein [Neofusicoccum parvum UCRNP2]
comp111966_c0	[H]	Coenzyme transport and metabolism	K03146|0.0|pop:POPTR_568201|thiazole synthase	Thiamine thiazole synthase 2, chloroplastic (Precursor) GN=THI1-2 OS=Physcomitrella patens subsp. patens (Moss) PE=3 SV=1	unknown [Picea sitchensis]
comp96639_c1	--	--	--	--	unknown [Picea sitchensis]
comp119608_c0	[T]	Signal transduction mechanisms	--	Probable protein phosphatase 2C 59 GN=WIN2 OS=Arabidopsis thaliana (Mouse-ear cress) PE=1 SV=1	unknown [Picea sitchensis]
comp88491_c0	--	--	--	--	hypothetical protein VITISV_009850 [Vitis vinifera]
comp97015_c0	--	--	--	--	hypothetical protein VITISV_029627 [Vitis vinifera]
comp125421_c0	[RTKL]	--	--	L-type lectin-domain containing receptor kinase IX.1 (Precursor) GN=LECRK91 OS=Arabidopsis thaliana (Mouse-ear cress) PE=2 SV=1	PREDICTED: probable L-type lectin-domain containing receptor kinase S.7-like [Vitis vinifera]
comp123014_c0	--	--	--	--	PREDICTED: vacuolar protein sorting-associated protein 54-like [Vitis vinifera]
comp121009_c0	--	--	--	Uncharacterized PKHD-type hydroxylase At1g22950 GN=At1g22950 OS=Arabidopsis thaliana (Mouse-ear cress) PE=2 SV=2	PREDICTED: uncharacterized PKHD-type hydroxylase At1g22950 [Vitis vinifera]
comp87983_c1	--	--	--	Protein Brevis radix-like 1 GN=BRXL1 OS=Arabidopsis thaliana (Mouse-ear cress) PE=2 SV=2	ran gtpase binding protein [Oryza sativa Indica Group]
comp120392_c0	[C]	Energy production and conversion	K00121|2e-58|ppp:PHYPADRAFT_183406|hypothetical protein	Alcohol dehydrogenase GN=ADH OS=Malus domestica (Apple) PE=2 SV=1	hypothetical protein SELMODRAFT_149322 [Selaginella moellendorffii]
comp86443_c0	--	--	--	Probable leucine-rich repeat receptor-like protein kinase At1g35710 (Precursor) GN=At1g35710 OS=Arabidopsis thaliana (Mouse-ear cress) PE=2 SV=1	PREDICTED: probable leucine-rich repeat receptor-like protein kinase At1g35710-like [Fragaria vesca subsp. vesca]
comp117272_c0	[R]	General function prediction only	--	Protein DAMAGED DNA-BINDING 2 GN=DDB2 OS=Arabidopsis thaliana (Mouse-ear cress) PE=1 SV=1	PREDICTED: WD repeat-containing protein 76-like [Vitis vinifera]
comp116719_c0	[R]	General function prediction only	K08869|0.0|rcu:RCOM_1342610|Ubiquinone biosynthesis protein coq-8, putative	Uncharacterized aarF domain-containing protein kinase At1g79600, chloroplastic (Precursor) GN=At1g79600 OS=Arabidopsis thaliana (Mouse-ear cress) PE=1 SV=1	Ubiquinone biosynthesis protein coq-8, putative [Ricinus communis]
comp665754_c0	--	--	--	--	hypothetical protein SORBIDRAFT_01g047515 [Sorghum bicolor]
comp406493_c0	--	--	--	Endonuclease OS=Nicotiana tabacum (Common tobacco) PE=2 SV=1	copia-type polyprotein [Cucumis melo subsp. melo]
comp121750_c2	--	--	--	Pentatricopeptide repeat-containing protein At3g53360, mitochondrial (Precursor) GN=PCMP-E86 OS=Arabidopsis thaliana (Mouse-ear cress) PE=2 SV=1	Pinus taeda anonymous locus 0_12933_01 genomic sequence
comp1411529_c0	--	--	--	--	hypothetical protein BC1G_08326 [Botryotinia fuckeliana B05.10]
comp343213_c0	[E]	Amino acid transport and metabolism	K01915|1e-173|ath:AT5G35630|GS2	Glutamine synthetase, chloroplastic/mitochondrial (Precursor) GN=MJE4.9 OS=Arabidopsis thaliana (Mouse-ear cress) PE=1 SV=1	PREDICTED: glutamine synthetase leaf isozyme, chloroplastic-like, partial [Cucumis sativus]
comp103574_c0	--	--	--	--	unknown [Picea sitchensis]
comp123306_c0	[MI]	--	K00968|1e-141|vvi:100267395|hypothetical protein LOC100267395	--	unknown [Picea sitchensis]
comp116207_c0	[IQ]	--	K09458|0.0|pop:POPTR_714495|hypothetical protein	3-oxoacyl-[acyl-carrier-protein] synthase I, chloroplastic (Precursor) GN=KAS1 OS=Arabidopsis thaliana (Mouse-ear cress) PE=1 SV=2	unknown [Picea sitchensis]
comp127451_c0	--	--	--	60S ribosomal protein L23 GN=RPL23 OS=Nicotiana tabacum (Common tobacco) PE=2 SV=1	--
comp109395_c0	--	--	--	--	unknown [Picea sitchensis]
comp121458_c0	--	--	K14557|0.0|vvi:100267580|hypothetical protein LOC100267580	--	PREDICTED: U3 small nucleolar RNA-associated protein 6 homolog [Vitis vinifera]
comp115241_c0	[TZDR]	--	K13412|2e-78|pop:POPTR_830851|CPK22	Calcium-dependent protein kinase 34 GN=CPK34 OS=Arabidopsis thaliana (Mouse-ear cress) PE=2 SV=1	unnamed protein product [Vitis vinifera]
comp121123_c0	[R]	General function prediction only	K06883|1e-149|osa:4332772|Os03g0337700	--	unknown [Picea sitchensis]
comp86977_c0	--	--	--	--	unknown [Picea sitchensis]
comp120087_c0	--	--	--	Golgin candidate 6 GN=GC6 OS=Arabidopsis thaliana (Mouse-ear cress) PE=1 SV=2	PREDICTED: golgin candidate 6-like [Vitis vinifera]
comp115687_c2	--	--	--	Pentatricopeptide repeat-containing protein At2g13600 GN=PCMP-E76 OS=Arabidopsis thaliana (Mouse-ear cress) PE=3 SV=1	unknown [Picea sitchensis]
comp661736_c0	--	--	--	Ethylene-responsive transcription factor RAP2-1 GN=F2G19.32 OS=Arabidopsis thaliana (Mouse-ear cress) PE=2 SV=1	dehydration responsive element binding protein [Glycine max]
comp1194072_c0	--	--	--	Pentatricopeptide repeat-containing protein At3g53360, mitochondrial (Precursor) GN=PCMP-E86 OS=Arabidopsis thaliana (Mouse-ear cress) PE=2 SV=1	Pinus taeda anonymous locus 0_12933_01 genomic sequence
comp121592_c0	--	--	--	Uncharacterized GTP-binding protein At5g64813 GN=At5g64813 OS=Arabidopsis thaliana (Mouse-ear cress) PE=1 SV=1	PREDICTED: uncharacterized GTP-binding protein At5g64813 [Vitis vinifera]
comp109874_c0	--	--	--	--	unknown [Picea sitchensis]
comp85658_c0	[P]	Inorganic ion transport and metabolism	K07213|8e-36|vvi:100247137|hypothetical protein LOC100247137	Copper transport protein CCH GN=CCH OS=Arabidopsis thaliana (Mouse-ear cress) PE=1 SV=1	unknown [Picea sitchensis]
comp123784_c0	--	--	--	--	unknown [Picea sitchensis]
comp111530_c0	--	--	--	Probable WRKY transcription factor 75 GN=WRKY75 OS=Arabidopsis thaliana (Mouse-ear cress) PE=2 SV=1	unknown [Picea sitchensis]
comp69757_c0	--	--	--	Protein ROOT PRIMORDIUM DEFECTIVE 1 GN=RPD1 OS=Arabidopsis thaliana (Mouse-ear cress) PE=1 SV=1	unknown [Arabidopsis thaliana]
comp666306_c0	--	--	--	Pentatricopeptide repeat-containing protein At4g21065 GN=PCMP-H28 OS=Arabidopsis thaliana (Mouse-ear cress) PE=2 SV=2	unknown [Picea sitchensis]
comp118312_c0	--	--	--	Putative methylesterase 15, chloroplastic (Precursor) OS=Arabidopsis thaliana (Mouse-ear cress) PE=2 SV=1	unknown [Picea sitchensis]
comp5423_c0	--	--	--	--	unknown [Picea sitchensis]
comp122028_c0	[J]	Translation, ribosomal structure and biogenesis	K02864|1e-100|ppp:PHYPADRAFT_212126|hypothetical protein	50S ribosomal protein L10, chloroplastic (Precursor) GN=RPL10 OS=Nicotiana tabacum (Common tobacco) PE=2 SV=1	unknown [Picea sitchensis]
comp33245_c0	--	--	--	Uncharacterized mitochondrial protein AtMg01250 GN=AtMg01250 OS=Arabidopsis thaliana (Mouse-ear cress) PE=4 SV=1	hypothetical protein PRUPE_ppa021750mg, partial [Prunus persica]
comp118626_c0	[S]	Function unknown	--	Putative disease resistance protein At4g19050 GN=At4g19050 OS=Arabidopsis thaliana (Mouse-ear cress) PE=3 SV=2	unknown [Picea sitchensis]
comp117451_c0	[O]	Posttranslational modification, protein turnover, chaperones	K06688|5e-86|ppp:PHYPADRAFT_110248|hypothetical protein	Ubiquitin-conjugating enzyme E2 20 GN=UBC20 OS=Arabidopsis thaliana (Mouse-ear cress) PE=2 SV=1	unknown [Picea sitchensis]
comp123023_c0	[K]	Transcription	K03019|6e-56|ppp:PHYPADRAFT_185465|hypothetical protein	--	unknown [Picea sitchensis]
comp117505_c0	--	--	--	Transcription factor bHLH130 GN=T24P15.19 OS=Arabidopsis thaliana (Mouse-ear cress) PE=1 SV=1	helix-loop-helix protein 1A [Pinus taeda]
comp107881_c0	--	--	--	Nudix hydrolase 1 GN=F14K14.13 OS=Arabidopsis thaliana (Mouse-ear cress) PE=1 SV=1	predicted protein [Physcomitrella patens subsp. patens]
comp62060_c0	--	--	--	WAT1-related protein At5g07050 GN=At5g07050 OS=Arabidopsis thaliana (Mouse-ear cress) PE=2 SV=1	unknown [Picea sitchensis]
comp118385_c0	--	--	--	(-)-alpha-pinene synthase, chloroplastic (Precursor) GN=PT1 OS=Pinus taeda (Loblolly pine) PE=1 SV=1	(-)-beta-pinene synthase [Pinus banksiana]
comp1031517_c0	[Q]	Secondary metabolites biosynthesis, transport and catabolism	K00276|4e-07|vcn:VOLCADRAFT_84774|amx1	--	primary-amine oxidase [Exophiala dermatitidis NIH/UT8656]
comp106844_c1	--	--	K02358|5e-06|pop:POPTR_414537|hypothetical protein	Elongation factor Tu, chloroplastic (Precursor) GN=TUFB1 OS=Glycine max (Soybean) PE=3 SV=1	--
comp312114_c0	--	--	--	--	Pinus taeda anonymous locus CL4360Contig1_02 genomic sequence
comp94154_c0	--	--	--	Pentatricopeptide repeat-containing protein At1g71460, chloroplastic (Precursor) GN=PCMP-A3 OS=Arabidopsis thaliana (Mouse-ear cress) PE=2 SV=1	PREDICTED: pentatricopeptide repeat-containing protein At1g71460, chloroplastic-like [Solanum lycopersicum]
comp309274_c0	--	--	--	--	unknown [Picea sitchensis]
comp112268_c0	--	--	--	--	unknown [Picea sitchensis]
comp100187_c0	--	--	--	--	unknown [Picea sitchensis]
comp98991_c0	[G]	Carbohydrate transport and metabolism	K00615|0.0|pop:POPTR_730849|transketolase (EC:2.2.1.1)	Transketolase, chloroplastic (Fragment) GN=TKT3 OS=Craterostigma plantagineum (Blue gem) PE=1 SV=1	PREDICTED: transketolase, chloroplastic-like [Glycine max]
comp85859_c0	--	--	K11252|7e-82|vvi:100251955|similar to Histone H2B	Probable histone H2B.1 OS=Medicago truncatula (Barrel medic) PE=1 SV=3	histone H2B-like protein [Solanum tuberosum]
comp197636_c0	--	--	--	Formin-like protein 3 OS=Oryza sativa subsp. japonica (Rice) PE=2 SV=2	hypothetical protein VOLCADRAFT_99352 [Volvox carteri f. nagariensis]
comp1060785_c0	--	--	--	Mitochondrial phosphate carrier protein 3, mitochondrial (Precursor) GN=MUA22_4 OS=Arabidopsis thaliana (Mouse-ear cress) PE=1 SV=1	unknown [Picea sitchensis]
comp124292_c11	--	--	--	Pentatricopeptide repeat-containing protein At2g13600 GN=PCMP-E76 OS=Arabidopsis thaliana (Mouse-ear cress) PE=3 SV=1	Pinus taeda anonymous locus 0_9722_01 genomic sequence
comp895258_c0	--	--	--	Uncharacterized mitochondrial protein AtMg00810 GN=AtMg00810 OS=Arabidopsis thaliana (Mouse-ear cress) PE=4 SV=1	Uncharacterized protein TCM_031224 [Theobroma cacao]
comp104552_c0	--	--	--	Plastid division protein PDV1 GN=PDV1 OS=Arabidopsis thaliana (Mouse-ear cress) PE=1 SV=1	Plastid division protein PDV1 [Theobroma cacao]
comp124535_c0	[J]	Translation, ribosomal structure and biogenesis	--	Zinc finger CCCH domain-containing protein 24 GN=At2g28450 OS=Arabidopsis thaliana (Mouse-ear cress) PE=2 SV=1	Zinc finger family protein isoform 1 [Theobroma cacao]
comp90393_c0	--	--	--	--	putative -binding protein [Neofusicoccum parvum UCRNP2]
comp108244_c0	[GER]	--	--	Auxin-induced protein 5NG4 OS=Pinus taeda (Loblolly pine) PE=2 SV=1	RecName: Full=Auxin-induced protein 5NG4
comp77291_c0	--	--	--	Protein ROOT PRIMORDIUM DEFECTIVE 1 GN=RPD1 OS=Arabidopsis thaliana (Mouse-ear cress) PE=1 SV=1	predicted protein [Populus trichocarpa]
comp85494_c0	--	--	--	--	hypothetical protein [Beta vulgaris subsp. vulgaris]
comp126975_c0	--	--	--	--	hypothetical protein SORBIDRAFT_08g007560 [Sorghum bicolor]
comp38763_c0	--	--	--	Putative ribonuclease H protein At1g65750 GN=At1g65750 OS=Arabidopsis thaliana (Mouse-ear cress) PE=3 SV=1	hypothetical protein VITISV_037097 [Vitis vinifera]
comp123999_c3	--	--	--	Pentatricopeptide repeat-containing protein At2g22070 GN=PCMP-H41 OS=Arabidopsis thaliana (Mouse-ear cress) PE=3 SV=1	unknown [Picea sitchensis]
comp123973_c1	--	--	--	Squamosa promoter-binding-like protein 7 OS=Oryza sativa subsp. japonica (Rice) PE=2 SV=2	unnamed protein product [Vitis vinifera]
comp85590_c0	[E]	Amino acid transport and metabolism	--	Peptide transporter PTR2 GN=F14H20.11 OS=Arabidopsis thaliana (Mouse-ear cress) PE=1 SV=1	unknown [Picea sitchensis]
comp111727_c0	[P]	Inorganic ion transport and metabolism	--	Vegetative cell wall protein gp1 (Precursor) GN=GP1 OS=Chlamydomonas reinhardtii (Chlamydomonas smithii) PE=2 SV=1	related to steroid monooxygenase [Fusarium fujikuroi IMI 58289]
comp122717_c0	--	--	--	Probable polygalacturonase At1g80170 (Precursor) GN=At1g80170 OS=Arabidopsis thaliana (Mouse-ear cress) PE=1 SV=1	unknown [Picea sitchensis]
comp93024_c0	--	--	--	Putative UPF0481 protein At3g02645 GN=At3g02645 OS=Arabidopsis thaliana (Mouse-ear cress) PE=3 SV=1	conserved hypothetical protein [Ricinus communis]
comp82842_c0	--	--	--	--	unknown [Picea sitchensis]
comp394563_c0	--	--	--	Pentatricopeptide repeat-containing protein At2g33760 GN=PCMP-H6 OS=Arabidopsis thaliana (Mouse-ear cress) PE=3 SV=1	unknown [Picea sitchensis]
comp103804_c0	--	--	--	--	unknown [Picea sitchensis]
comp112371_c0	--	--	--	Auxin-repressed 12.5 kDa protein OS=Fragaria ananassa (Strawberry) PE=2 SV=1	PREDICTED: auxin-repressed 12.5 kDa protein isoform 1 [Vitis vinifera]
comp124919_c0	[J]	Translation, ribosomal structure and biogenesis	--	Pumilio homolog 12 GN=APUM12 OS=Arabidopsis thaliana (Mouse-ear cress) PE=2 SV=2	RNA binding protein, putative [Ricinus communis]
comp87334_c0	--	--	--	--	Wound-responsive family protein, putative isoform 3 [Theobroma cacao]
comp115095_c1	--	--	--	--	unknown [Picea sitchensis]
comp110805_c0	[G]	Carbohydrate transport and metabolism	K01835|0.0|vvi:100266376|hypothetical protein LOC100266376	Phosphoglucomutase, cytoplasmic 1 OS=Zea mays (Maize) PE=2 SV=2	putative phosphoglucomutase [Amorphophallus konjac]
comp31193_c0	--	--	--	--	unknown [Picea sitchensis]
comp126971_c0	--	--	--	U-box domain-containing protein 14 GN=PUB14 OS=Arabidopsis thaliana (Mouse-ear cress) PE=1 SV=1	ARM repeat superfamily protein [Theobroma cacao]
comp90893_c0	--	--	--	Hypersensitive-induced response protein 3 OS=Arabidopsis thaliana (Mouse-ear cress) PE=1 SV=1	unknown [Picea sitchensis]
comp119473_c0	[S]	Function unknown	--	Probable LRR receptor-like serine/threonine-protein kinase At1g12460 (Precursor) GN=At1g12460 OS=Arabidopsis thaliana (Mouse-ear cress) PE=1 SV=1	Leucine-rich repeat protein kinase family protein isoform 2 [Theobroma cacao]
comp115893_c0	--	--	--	--	unknown [Picea sitchensis]
comp88944_c0	--	--	--	--	PREDICTED: uncharacterized protein LOC101209704 [Cucumis sativus]
comp110093_c0	[Z]	Cytoskeleton	--	Tubulin beta-3 chain GN=TUBB3 OS=Triticum aestivum (Wheat) PE=2 SV=1	unknown [Picea sitchensis]
comp102929_c0	[R]	General function prediction only	--	--	unknown [Picea sitchensis]
comp126652_c1	[S]	Function unknown	--	Leucine-rich repeat receptor-like protein kinase PXL2 (Precursor) GN=PXL2 OS=Arabidopsis thaliana (Mouse-ear cress) PE=2 SV=1	unknown [Picea sitchensis]
comp95021_c0	--	--	--	GATA transcription factor 2 GN=GATA2 OS=Arabidopsis thaliana (Mouse-ear cress) PE=2 SV=1	hypothetical protein ARALYDRAFT_903940 [Arabidopsis lyrata subsp. lyrata]
comp70234_c0	[IQR]	--	--	3-oxoacyl-[acyl-carrier-protein] reductase, chloroplastic (Precursor) GN=CLKR27 OS=Cuphea lanceolata (Cigar flower) PE=2 SV=1	mannitol dehydrogenase [Phaeosphaeria nodorum SN15]
comp117001_c0	[R]	General function prediction only	--	--	PREDICTED: TBC1 domain family member 2A [Vitis vinifera]
comp100931_c0	--	--	--	Chaperone protein dnaJ 10 GN=F28O16.7 OS=Arabidopsis thaliana (Mouse-ear cress) PE=2 SV=2	PREDICTED: chaperone protein dnaJ 10-like [Vitis vinifera]
comp108150_c0	--	--	--	--	Pinus taeda anonymous locus 0_13804_01 genomic sequence
comp111078_c0	--	--	--	Protein CCA1 GN=CCA1 OS=Arabidopsis thaliana (Mouse-ear cress) PE=1 SV=1	CCA1-like protein [Picea abies]
comp126362_c1	--	--	--	Putative pentatricopeptide repeat-containing protein At1g02420 GN=At1g02420 OS=Arabidopsis thaliana (Mouse-ear cress) PE=3 SV=2	pentatricopeptide repeat-containing protein, putative [Ricinus communis]
comp120484_c2	--	--	--	Arginine/serine-rich protein 45 GN=F19K19.9 OS=Arabidopsis thaliana (Mouse-ear cress) PE=1 SV=1	unnamed protein product [Vitis vinifera]
comp117610_c0	--	--	--	--	unknown [Picea sitchensis]
comp827062_c0	--	--	--	--	hypothetical protein STEHIDRAFT_170064 [Stereum hirsutum FP-91666 SS1]
comp123986_c0	[C]	Energy production and conversion	K00161|0.0|rcu:RCOM_1339660|pyruvate dehydrogenase, putative (EC:1.2.4.1)	Pyruvate dehydrogenase E1 component subunit alpha-3, chloroplastic (Precursor) OS=Arabidopsis thaliana (Mouse-ear cress) PE=1 SV=1	unknown [Picea sitchensis]
comp105000_c1	--	--	--	--	predicted protein [Physcomitrella patens subsp. patens]
comp81950_c0	--	--	--	Arabinogalactan peptide 16 (Precursor) GN=AGP16 OS=Arabidopsis thaliana (Mouse-ear cress) PE=1 SV=1	hypothetical protein, partial [Picea sitchensis]
comp122107_c2	--	--	--	Cytochrome P450 750A1 GN=CYP750A1 OS=Pinus taeda (Loblolly pine) PE=2 SV=1	unknown [Picea sitchensis]
comp850591_c0	--	--	--	Endonuclease OS=Nicotiana tabacum (Common tobacco) PE=2 SV=1	copia-type polyprotein [Cucumis melo subsp. melo]
comp1050292_c0	[M]	Cell wall/membrane/envelope biogenesis	K10999|7e-67|pop:POPTR_706420|cellulose synthase (EC:2.4.1.12)	Cellulose synthase A catalytic subunit 3 [UDP-forming] GN=At5g05170 OS=Arabidopsis thaliana (Mouse-ear cress) PE=1 SV=2	cellulose synthase [Nicotiana benthamiana]
comp119617_c0	--	--	--	Probable disease resistance protein At5g66910 GN=At5g66910 OS=Arabidopsis thaliana (Mouse-ear cress) PE=2 SV=1	putative TIR/NBS/LRR disease resistance protein [Pinus taeda]
comp1419254_c0	--	--	--	Probable disease resistance protein At5g66900 GN=At5g66900 OS=Arabidopsis thaliana (Mouse-ear cress) PE=3 SV=1	hypothetical protein SELMODRAFT_85853 [Selaginella moellendorffii]
comp97649_c1	--	--	--	--	Uncharacterized protein TCM_025656 [Theobroma cacao]
comp489846_c0	[S]	Function unknown	--	Probable disease resistance protein At5g66910 GN=At5g66910 OS=Arabidopsis thaliana (Mouse-ear cress) PE=2 SV=1	unknown [Picea sitchensis]
comp86500_c0	--	--	--	Endonuclease OS=Nicotiana tabacum (Common tobacco) PE=2 SV=1	hypothetical protein VITISV_024577 [Vitis vinifera]
comp119834_c1	--	--	--	Transcription factor ICE1 OS=Arabidopsis thaliana (Mouse-ear cress) PE=1 SV=1	inducer of CBF expression 1 [Picea abies]
comp121162_c0	--	--	--	Protein LURP-one-related 15 GN=At5g01750 OS=Arabidopsis thaliana (Mouse-ear cress) PE=1 SV=1	unknown [Picea sitchensis]
comp103925_c0	[E]	Amino acid transport and metabolism	K01626|0.0|vvi:100233115|3-deoxy-D-arabino-heptulosonate 7-phosphate synthase 02	Phospho-2-dehydro-3-deoxyheptonate aldolase 1, chloroplastic (Precursor) GN=DHAPS-1 OS=Nicotiana tabacum (Common tobacco) PE=1 SV=1	unknown [Picea sitchensis]
comp109441_c0	--	--	--	Endonuclease OS=Nicotiana tabacum (Common tobacco) PE=2 SV=1	unnamed protein product [Vitis vinifera]
comp112519_c0	[P]	Inorganic ion transport and metabolism	--	Potassium transporter 6 GN=F17O7.17 OS=Arabidopsis thaliana (Mouse-ear cress) PE=2 SV=1	Potassium transporter, putative [Ricinus communis]
comp109749_c0	[R]	General function prediction only	--	Brefeldin A-inhibited guanine nucleotide-exchange protein 3 GN=F22M8.9 OS=Arabidopsis thaliana (Mouse-ear cress) PE=1 SV=1	guanine nucleotide exchange factor - like protein [Arabidopsis thaliana]
comp1051615_c0	--	--	--	--	reverse transcriptase [Pinus elliottii]
comp124320_c0	--	--	--	--	unknown [Picea sitchensis]
comp126197_c2	--	--	--	--	PREDICTED: uncharacterized protein LOC101254717 [Solanum lycopersicum]
comp580505_c0	[R]	General function prediction only	--	Gibberellin 3-beta-dioxygenase 1 GN=T16N11.6 OS=Arabidopsis thaliana (Mouse-ear cress) PE=1 SV=2	gibberellin 3-oxidase [Spinacia oleracea]
comp86894_c0	[G]	Carbohydrate transport and metabolism	K01810|0.0|vvi:100262681|hypothetical protein LOC100262681	Glucose-6-phosphate isomerase 1, chloroplastic (Precursor) GN=F22K18.180 OS=Arabidopsis thaliana (Mouse-ear cress) PE=1 SV=1	unknown [Picea sitchensis]
comp79948_c0	[L]	Replication, recombination and repair	--	--	reverse transcriptase domain [Rhodomonas salina]
comp123253_c0	--	--	--	WEB family protein At4g27595, chloroplastic (Precursor) GN=At4g27595 OS=Arabidopsis thaliana (Mouse-ear cress) PE=2 SV=1	PREDICTED: uncharacterized protein LOC100267879 [Vitis vinifera]
comp103336_c0	--	--	--	Transcription factor Pur-alpha 1 GN=PURA1 OS=Arabidopsis thaliana (Mouse-ear cress) PE=1 SV=2	unknown [Picea sitchensis]
comp124605_c0	--	--	--	Probable methyltransferase PMT6 GN=At3g10200 OS=Arabidopsis thaliana (Mouse-ear cress) PE=2 SV=1	unknown [Picea sitchensis]
comp114404_c0	[S]	Function unknown	--	Probable leucine-rich repeat receptor-like protein kinase At2g33170 (Precursor) GN=At2g33170 OS=Arabidopsis thaliana (Mouse-ear cress) PE=2 SV=1	PREDICTED: leucine-rich repeat-containing protein 40-like isoform 2 [Vitis vinifera]
comp453435_c0	--	--	--	SPX domain-containing membrane protein Os06g0129400 OS=Oryza sativa subsp. japonica (Rice) PE=2 SV=1	unknown [Picea sitchensis]
comp1459881_c0	[V]	Defense mechanisms	--	--	putative Brefeldin A resistance protein [Glarea lozoyensis 74030]
comp125113_c0	[L]	Replication, recombination and repair	--	Protein ROS1 GN=F1O11.12 OS=Arabidopsis thaliana (Mouse-ear cress) PE=1 SV=2	unnamed protein product [Vitis vinifera]
comp122417_c0	[LKJ]	--	--	DEAD-box ATP-dependent RNA helicase 13 OS=Oryza sativa subsp. japonica (Rice) PE=2 SV=2	PREDICTED: DEAD-box ATP-dependent RNA helicase 13-like [Solanum lycopersicum]
comp1660301_c0	--	--	--	--	hypothetical protein W97_07429 [Coniosporium apollinis CBS 100218]
comp93927_c0	--	--	K00507|9e-50|zma:100382970|hypothetical protein LOC100382970	--	stearic acid desaturase [Emericella nidulans]
comp123523_c0	--	--	--	--	hypothetical protein MTR_4g014190 [Medicago truncatula]
comp75484_c0	--	--	K10901|2e-10|pop:POPTR_553405|hypothetical protein	ATP-dependent DNA helicase Q-like 4A GN=At1g10930 OS=Arabidopsis thaliana (Mouse-ear cress) PE=2 SV=1	DNA helicase isoform 1 [Theobroma cacao]
comp947968_c0	--	--	--	Probable glycosyltransferase At5g03795 GN=At5g03795 OS=Arabidopsis thaliana (Mouse-ear cress) PE=3 SV=2	PREDICTED: probable glycosyltransferase At5g03795-like [Setaria italica]
comp126514_c1	[S]	Function unknown	--	--	predicted protein [Physcomitrella patens subsp. patens]
comp69312_c0	[R]	General function prediction only	--	Protein SRG1 GN=SRG1 OS=Arabidopsis thaliana (Mouse-ear cress) PE=2 SV=1	Pinus taeda anonymous locus 0_16663_01 genomic sequence
comp104096_c0	--	--	--	Pentatricopeptide repeat-containing protein At1g25360 GN=PCMP-H74 OS=Arabidopsis thaliana (Mouse-ear cress) PE=2 SV=1	unknown [Picea sitchensis]
comp118593_c2	[O]	Posttranslational modification, protein turnover, chaperones	K03347|1e-109|vvi:100233054|CUL1	Cullin-1 GN=CUL1 OS=Arabidopsis thaliana (Mouse-ear cress) PE=1 SV=1	unknown [Picea sitchensis]
comp116138_c1	[C]	Energy production and conversion	K04038|0.0|ppp:PhpapaCp084|chlN	Light-independent protochlorophyllide reductase subunit N GN=chlN OS=Pinus thunbergii (Japanese black pine) PE=3 SV=1	photochlorophyllide reductase subunit N (chloroplast) [Pinus massoniana]
comp2141_c0	--	--	--	--	hypothetical protein M569_00300 [Genlisea aurea]
comp9982_c1	--	--	--	--	unknown [Picea sitchensis]
comp126877_c0	[V]	Defense mechanisms	--	ABC transporter C family member 14 GN=F26K9.130 OS=Arabidopsis thaliana (Mouse-ear cress) PE=1 SV=1	ATP-binding cassette transporter, subfamily C, member 4, SmABCC4 [Selaginella moellendorffii]
comp124713_c0	--	--	--	Snakin-2 (Precursor) GN=SN2 OS=Solanum tuberosum (Potato) PE=1 SV=1	unknown [Picea sitchensis]
comp105946_c0	--	--	--	Pentatricopeptide repeat-containing protein At1g11290 GN=T28P6.20 OS=Arabidopsis thaliana (Mouse-ear cress) PE=2 SV=1	unknown [Picea sitchensis]
comp122579_c0	--	--	--	--	PREDICTED: methyltransferase-like protein 13-like [Vitis vinifera]
comp125208_c0	--	--	--	Extensin (Precursor) OS=Daucus carota (Carrot) PE=2 SV=1	hypothetical protein CARUB_v100161971mg, partial [Capsella rubella]
comp112372_c0	--	--	--	--	unknown [Picea sitchensis]
comp123928_c0	--	--	K06685|1e-145|zma:100502388|hypothetical protein LOC100502388	MOB kinase activator-like 1 GN=At4g19045 OS=Arabidopsis thaliana (Mouse-ear cress) PE=2 SV=1	unknown [Picea sitchensis]
comp80952_c0	--	--	--	--	conserved hypothetical protein [Ricinus communis]
comp813093_c0	--	--	--	--	hypothetical protein PDE_02598 [Penicillium oxalicum 114-2]
comp123794_c2	--	--	--	Pentatricopeptide repeat-containing protein At1g11290 GN=T28P6.20 OS=Arabidopsis thaliana (Mouse-ear cress) PE=2 SV=1	unknown [Picea sitchensis]
comp308300_c0	--	--	--	E3 ubiquitin-protein ligase PUB23 GN=PUB23 OS=Arabidopsis thaliana (Mouse-ear cress) PE=1 SV=1	unknown [Picea sitchensis]
comp112699_c0	--	--	--	Pentatricopeptide repeat-containing protein At2g13600 GN=PCMP-E76 OS=Arabidopsis thaliana (Mouse-ear cress) PE=3 SV=1	Pinus taeda anonymous locus 0_12580_02 genomic sequence
comp9571_c0	[RTKL]	--	--	Wall-associated receptor kinase-like 20 (Precursor) GN=WAKL20 OS=Arabidopsis thaliana (Mouse-ear cress) PE=2 SV=1	predicted protein [Populus trichocarpa]
comp87891_c1	[G]	Carbohydrate transport and metabolism	K00975|5e-67|osa:4345339|Os08g0345800	Glucose-1-phosphate adenylyltransferase small subunit 2, chloroplastic (Precursor) GN=AGPP OS=Vicia faba (Broad bean) PE=2 SV=1	ADPG pyrophosphorylase small subunit [Arabidopsis thaliana]
comp75531_c0	--	--	--	--	unknown [Picea sitchensis]
comp115675_c1	[J]	Translation, ribosomal structure and biogenesis	K02908|9e-19|vcn:VOLCADRAFT_73734|rpl30	60S ribosomal protein L30 GN=RPL30 OS=Lupinus luteus (European yellow lupin) PE=3 SV=1	unknown [Picea sitchensis]
comp88477_c0	--	--	--	--	unknown [Picea sitchensis]
comp456846_c0	--	--	--	--	hypothetical protein F775_04915 [Aegilops tauschii]
comp125517_c0	--	--	--	--	unknown [Picea sitchensis]
comp93715_c0	--	--	--	Chlorophyll a-b binding protein 25, chloroplastic (Precursor) GN=CAB25 OS=Petunia sp. (Petunia) PE=3 SV=1	light harvesting chlorophyll a/b-binding protein Lhcb1, partial [Lolium perenne]
comp122376_c1	--	--	K02971|6e-46|rcu:RCOM_1433250|40S ribosomal protein S21e, putative	40S ribosomal protein S21-2 GN=RPS21C OS=Arabidopsis thaliana (Mouse-ear cress) PE=2 SV=2	unknown [Picea sitchensis]
comp648840_c0	--	--	--	--	Uncharacterized protein TCM_025656 [Theobroma cacao]
comp122288_c0	[I]	Lipid transport and metabolism	--	Probable carboxylesterase 15 GN=CXE15 OS=Arabidopsis thaliana (Mouse-ear cress) PE=2 SV=1	unknown [Picea sitchensis]
comp88643_c1	--	--	--	--	hypothetical protein PRUPE_ppa021037mg [Prunus persica]
comp122039_c3	--	--	--	Pentatricopeptide repeat-containing protein At4g13650 GN=PCMP-H42 OS=Arabidopsis thaliana (Mouse-ear cress) PE=2 SV=2	unknown [Picea sitchensis]
comp122596_c0	[O]	Posttranslational modification, protein turnover, chaperones	--	UPF0051 protein ABCI8, chloroplastic (Precursor) GN=T4B21.16 OS=Arabidopsis thaliana (Mouse-ear cress) PE=2 SV=1	ATP-binding cassette transporter, subfamily I, member 15, ABC component protein PpABCI15 [Physcomitrella patens subsp. patens]
comp1059697_c0	--	--	--	--	5&apos;/3&apos;-nucleotidase SurE [Exophiala dermatitidis NIH/UT8656]
comp627_c0	--	--	--	--	reverse transcriptase like protein [Arabidopsis thaliana]
comp123727_c0	[O]	Posttranslational modification, protein turnover, chaperones	--	Mitochondrial import inner membrane translocase subunit TIM22-1 (Precursor) GN=T22K18.6 OS=Arabidopsis thaliana (Mouse-ear cress) PE=2 SV=1	PREDICTED: mitochondrial import inner membrane translocase subunit tim22 [Vitis vinifera]
comp118842_c1	--	--	--	--	dehydrin 4 [Picea abies]
comp100673_c0	--	--	--	--	hypothetical protein PRUPE_ppa000736mg [Prunus persica]
comp121709_c0	[O]	Posttranslational modification, protein turnover, chaperones	--	Chaperone protein ClpB3, mitochondrial (Precursor) OS=Oryza sativa subsp. japonica (Rice) PE=2 SV=3	Casein lytic proteinase B4 [Theobroma cacao]
comp108752_c0	--	--	K10295|1e-166|ath:AT1G21760|FBP7	F-box protein 7 GN=F8K7.20 OS=Arabidopsis thaliana (Mouse-ear cress) PE=1 SV=1	PREDICTED: LOW QUALITY PROTEIN: F-box protein 7-like [Vitis vinifera]
comp122265_c0	--	--	--	--	unknown [Picea sitchensis]
comp115137_c0	--	--	--	--	unknown [Picea sitchensis]
comp80285_c0	--	--	K01285|0.0|vvi:100260971|hypothetical protein LOC100260971	Probable serine protease EDA2 (Precursor) GN=EDA2 OS=Arabidopsis thaliana (Mouse-ear cress) PE=2 SV=2	PREDICTED: lysosomal Pro-X carboxypeptidase-like [Vitis vinifera]
comp116481_c0	[L]	Replication, recombination and repair	--	Protein STICHEL-like 3 GN=At4g18820 OS=Arabidopsis thaliana (Mouse-ear cress) PE=3 SV=1	hypothetical protein PRUPE_ppa000454mg [Prunus persica]
comp93918_c0	--	--	--	Ethylene-responsive transcription factor ERF014 GN=ERF014 OS=Arabidopsis thaliana (Mouse-ear cress) PE=2 SV=1	transcription factor AP2 [Taxus cuspidata]
comp118764_c0	--	--	K12882|0.0|vvi:100265341|hypothetical protein LOC100265341	Nuclear cap-binding protein subunit 1 GN=T10F5.8 OS=Arabidopsis thaliana (Mouse-ear cress) PE=1 SV=2	PREDICTED: nuclear cap-binding protein subunit 1-like isoform 2 [Vitis vinifera]
comp91083_c0	[Q]	Secondary metabolites biosynthesis, transport and catabolism	--	Cytochrome P450 734A6 GN=OSJNBb0008D07.26 OS=Oryza sativa subsp. japonica (Rice) PE=2 SV=1	PREDICTED: cytochrome P450 734A1-like [Glycine max]
comp95283_c0	--	--	K10526|8e-12|vvi:100243654|hypothetical protein LOC100243654	4-coumarate--CoA ligase-like 2 GN=4CLL2 OS=Arabidopsis thaliana (Mouse-ear cress) PE=2 SV=2	unknown [Picea sitchensis]
comp116271_c0	[N]	Cell motility	--	--	SNARE-like protein [Arabidopsis thaliana]
comp108763_c0	--	--	--	Probable glucan endo-1,3-beta-glucosidase A6 (Precursor) GN=A6 OS=Arabidopsis thaliana (Mouse-ear cress) PE=2 SV=1	unknown [Picea sitchensis]
comp813318_c0	--	--	--	--	ORF44d [Pinus thunbergii]
comp113986_c1	[C]	Energy production and conversion	K01648|6e-89|sbi:SORBI_08g018480|hypothetical protein	ATP-citrate synthase alpha chain protein 3 GN=ACLA-3 OS=Oryza sativa subsp. japonica (Rice) PE=2 SV=1	hypothetical protein [Arabidopsis thaliana]
comp107250_c0	[S]	Function unknown	K13628|5e-64|osa:4352230|Os12g0485500	Iron-sulfur assembly protein IscA-like 1, mitochondrial (Precursor) GN=At2g16710 OS=Arabidopsis thaliana (Mouse-ear cress) PE=2 SV=2	unknown [Picea sitchensis]
comp124781_c0	[Q]	Secondary metabolites biosynthesis, transport and catabolism	--	--	unknown [Picea sitchensis]
comp1312154_c0	--	--	--	Pentatricopeptide repeat-containing protein At1g31430 GN=PCMP-E55 OS=Arabidopsis thaliana (Mouse-ear cress) PE=2 SV=1	unnamed protein product [Vitis vinifera]
comp112392_c0	[O]	Posttranslational modification, protein turnover, chaperones	--	Chaperone protein dnaJ 13 GN=T20F21.9 OS=Arabidopsis thaliana (Mouse-ear cress) PE=1 SV=2	unknown [Picea sitchensis]
comp1185_c0	[C]	Energy production and conversion	K00121|9e-23|osa:4331130|Os02g0815500	Alcohol dehydrogenase class-3 GN=ADHIII OS=Oryza sativa subsp. indica (Rice) PE=2 SV=1	unnamed protein product [Vitis vinifera]
comp80340_c0	--	--	--	Ankyrin repeat-containing protein At3g12360 GN=At3g12360 OS=Arabidopsis thaliana (Mouse-ear cress) PE=2 SV=1	hypothetical protein OsI_11032 [Oryza sativa Indica Group]
comp63751_c0	--	--	--	Endonuclease OS=Nicotiana tabacum (Common tobacco) PE=2 SV=1	copia-type polyprotein, putative [Arabidopsis thaliana]
comp462265_c0	[G]	Carbohydrate transport and metabolism	--	Probable fructose-bisphosphate aldolase 2, chloroplastic (Precursor) GN=FBA2 OS=Arabidopsis thaliana (Mouse-ear cress) PE=1 SV=2	fructose 1,6 bisphosphate aldolase class 1, partial [Moringa oleifera]
comp120367_c1	[R]	General function prediction only	--	Histone-lysine N-methyltransferase ASHH2 GN=T14N5.15 OS=Arabidopsis thaliana (Mouse-ear cress) PE=1 SV=1	unnamed protein product [Vitis vinifera]
comp101740_c0	--	--	K10845|3e-18|vvi:100263663|hypothetical protein LOC100263663	--	Nucleotide excision repair, TFIIH, subunit TTDA isoform 1 [Theobroma cacao]
comp100748_c0	--	--	--	Pentatricopeptide repeat-containing protein At4g21190 GN=EMB1417 OS=Arabidopsis thaliana (Mouse-ear cress) PE=2 SV=1	PREDICTED: pentatricopeptide repeat-containing protein At4g21190 [Vitis vinifera]
comp330809_c0	--	--	--	Pentatricopeptide repeat-containing protein At3g29230 GN=PCMP-E27 OS=Arabidopsis thaliana (Mouse-ear cress) PE=2 SV=1	unknown [Picea sitchensis]
comp100984_c0	--	--	--	Probable protein phosphatase 2C 27 OS=Oryza sativa subsp. japonica (Rice) PE=2 SV=1	unknown [Picea sitchensis]
comp91293_c0	--	--	--	Pentatricopeptide repeat-containing protein At4g30700 GN=T10C21.50 OS=Arabidopsis thaliana (Mouse-ear cress) PE=2 SV=1	unnamed protein product [Vitis vinifera]
comp121434_c0	[L]	Replication, recombination and repair	--	Protein CHUP1, chloroplastic GN=CHUP1 OS=Arabidopsis thaliana (Mouse-ear cress) PE=1 SV=1	PREDICTED: protein CHUP1, chloroplastic-like [Vitis vinifera]
comp85654_c0	[R]	General function prediction only	--	--	unknown [Picea sitchensis]
comp114096_c0	[R]	General function prediction only	K12179|1e-174|vvi:100246357|hypothetical protein LOC100246357	COP9 signalosome complex subunit 6a GN=CSN6A OS=Arabidopsis thaliana (Mouse-ear cress) PE=1 SV=2	unknown [Picea sitchensis]
comp101985_c0	--	--	--	--	unknown [Picea sitchensis]
comp86538_c0	[MG]	--	--	Chloroplast stem-loop binding protein of 41 kDa b, chloroplastic (Precursor) GN=T31J12.6 OS=Arabidopsis thaliana (Mouse-ear cress) PE=1 SV=1	unknown [Picea sitchensis]
comp337137_c0	--	--	--	Pentatricopeptide repeat-containing protein At3g57430, chloroplastic (Precursor) GN=PCMP-H81 OS=Arabidopsis thaliana (Mouse-ear cress) PE=2 SV=2	pentatricopeptide repeat protein [Picea abies]
comp96186_c0	--	--	--	--	unknown [Picea sitchensis]
comp7347_c0	--	--	--	--	hypothetical protein MPH_09084 [Macrophomina phaseolina MS6]
comp63605_c0	--	--	--	--	unknown [Picea sitchensis]
comp327358_c0	--	--	K02552|2e-16|vvi:100243400|hypothetical protein LOC100243400	Isochorismate synthase, chloroplastic (Precursor) OS=Catharanthus roseus (Madagascar periwinkle) PE=1 SV=1	hypothetical protein SELMODRAFT_121384 [Selaginella moellendorffii]
comp575522_c0	--	--	--	Proline-rich receptor-like protein kinase PERK10 GN=PERK10 OS=Arabidopsis thaliana (Mouse-ear cress) PE=1 SV=2	hypothetical protein UCRNP2_3737 [Neofusicoccum parvum UCRNP2]
comp1407556_c0	--	--	--	Peroxidase 49 (Precursor) OS=Arabidopsis thaliana (Mouse-ear cress) PE=2 SV=2	peroxidase [Spinacia oleracea]
comp117297_c0	--	--	--	Probable carboxylesterase 6 GN=CXE6 OS=Arabidopsis thaliana (Mouse-ear cress) PE=2 SV=1	unknown [Picea sitchensis]
comp88015_c0	--	--	--	--	unknown [Picea sitchensis]
comp123102_c1	[IQR]	--	--	Short-chain dehydrogenase reductase 2a GN=T18N14.60 OS=Arabidopsis thaliana (Mouse-ear cress) PE=3 SV=1	unknown [Picea sitchensis]
comp106637_c0	--	--	--	RNA-directed DNA polymerase homolog OS=Oenothera berteriana (Bertero&apos;s evening primrose) PE=4 SV=1	hypothetical protein PRUPE_ppa015965mg [Prunus persica]
comp112665_c0	--	--	--	--	unknown [Picea sitchensis]
comp334701_c0	[RTKL]	--	--	Serine/threonine-protein kinase PEPKR2 GN=PEPKR2 OS=Arabidopsis thaliana (Mouse-ear cress) PE=2 SV=1	unknown [Picea sitchensis]
comp119068_c2	[RTKL]	--	--	CBL-interacting serine/threonine-protein kinase 19 GN=K15I22.1 OS=Arabidopsis thaliana (Mouse-ear cress) PE=2 SV=1	unknown [Picea sitchensis]
comp112678_c0	--	--	--	Uncharacterized protein At5g19025 GN=At5g19025 OS=Arabidopsis thaliana (Mouse-ear cress) PE=2 SV=3	PREDICTED: uncharacterized protein LOC100260398 [Vitis vinifera]
comp109761_c1	--	--	--	Auxin-responsive protein IAA1 GN=IAA1 OS=Arabidopsis thaliana (Mouse-ear cress) PE=1 SV=2	auxin-induced protein 3 [Pinus taeda]
comp88357_c0	[L]	Replication, recombination and repair	--	RNA-directed DNA polymerase homolog OS=Oenothera berteriana (Bertero&apos;s evening primrose) PE=4 SV=1	Ty3/gypsy retrotransposon protein [Beta vulgaris subsp. vulgaris]
comp118449_c0	--	--	--	--	hypothetical protein VITISV_023640 [Vitis vinifera]
comp107521_c0	--	--	--	RING-H2 finger protein ATL2 GN=ATL2 OS=Arabidopsis thaliana (Mouse-ear cress) PE=2 SV=2	unknown [Picea sitchensis]
comp99367_c0	--	--	--	--	unknown [Picea sitchensis]
comp93600_c0	--	--	--	--	hypothetical protein M569_12921 [Genlisea aurea]
comp102190_c0	--	--	--	--	PREDICTED: uncharacterized protein LOC100243287 [Vitis vinifera]
comp1080535_c0	--	--	--	--	hypothetical protein VITISV_017151 [Vitis vinifera]
comp245623_c0	--	--	--	--	PREDICTED: uncharacterized protein LOC101510272 [Cicer arietinum]
comp106052_c0	--	--	--	Probable mitochondrial adenine nucleotide transporter BTL3 GN=At5g64970 OS=Arabidopsis thaliana (Mouse-ear cress) PE=2 SV=1	unknown [Picea sitchensis]
comp1185659_c0	--	--	--	--	predicted protein [Populus trichocarpa]
comp125896_c0	--	--	K11789|0.0|vvi:100254299|hypothetical protein LOC100254299	DDB1- and CUL4-associated factor homolog 1 GN=DCAF1 OS=Arabidopsis thaliana (Mouse-ear cress) PE=1 SV=2	DDB1-CUL4 associated factor 1 [Theobroma cacao]
comp20809_c0	--	--	--	--	unknown [Picea sitchensis]
comp626302_c0	--	--	K02152|3e-35|pop:POPTR_822559|hypothetical protein	V-type proton ATPase subunit G GN=VATG OS=Citrus limon (Lemon) PE=3 SV=1	vacuolar ATPase subunit G [Mesembryanthemum crystallinum]
comp94878_c0	--	--	--	--	unknown [Picea sitchensis]
comp108583_c1	[KAD]	--	K09422|1e-49|pop:POPTR_818190|MYB221	Myb-related protein 308 GN=MYB308 OS=Antirrhinum majus (Garden snapdragon) PE=2 SV=1	R2R3-MYB transcription factor MYB5 [Picea glauca]
comp115895_c0	--	--	--	--	unknown [Picea sitchensis]
comp691557_c0	--	--	--	--	hypothetical protein VITISV_032119 [Vitis vinifera]
comp116990_c0	--	--	--	--	PREDICTED: UPF0586 protein C9orf41 homolog [Cucumis sativus]
comp106874_c0	--	--	--	Probable peptide/nitrate transporter At1g33440 GN=At1g33440 OS=Arabidopsis thaliana (Mouse-ear cress) PE=2 SV=1	unknown [Picea sitchensis]
comp87392_c0	--	--	--	--	Reverse Transcriptase [Picea abies]
comp124027_c0	--	--	--	Probable WRKY transcription factor 16 GN=WRKY16 OS=Arabidopsis thaliana (Mouse-ear cress) PE=2 SV=1	unknown [Picea sitchensis]
comp109921_c0	[L]	Replication, recombination and repair	K07466|1e-101|ppp:PHYPADRAFT_11886|hypothetical protein	Replication protein A 70 kDa DNA-binding subunit A GN=T12H3.6 OS=Arabidopsis thaliana (Mouse-ear cress) PE=1 SV=1	predicted protein [Physcomitrella patens subsp. patens]
comp47469_c0	--	--	--	--	separase protein [Picea abies]
comp224697_c0	--	--	--	Extensin (Precursor) GN=HRGP OS=Zea mays (Maize) PE=2 SV=1	hydroxyproline-rich glycoprotein DZ-HRGP [Volvox carteri f. nagariensis]
comp116910_c0	--	--	--	Pathogenesis-related protein (Precursor) OS=Juniperus ashei (Ozark white cedar) PE=1 SV=1	thaumatin-like protein L2 [Pinus monticola]
comp112904_c3	[Q]	Secondary metabolites biosynthesis, transport and catabolism	--	Cytochrome P450 84A1 GN=F23E13.110 OS=Arabidopsis thaliana (Mouse-ear cress) PE=2 SV=1	unknown [Picea sitchensis]
comp121679_c0	--	--	--	Mediator of RNA polymerase II transcription subunit 33A GN=At3g23590 OS=Arabidopsis thaliana (Mouse-ear cress) PE=1 SV=1	PREDICTED: mediator of RNA polymerase II transcription subunit 33A-like [Cucumis sativus]
comp126259_c1	--	--	--	Zinc finger CCCH domain-containing protein 55 OS=Oryza sativa subsp. japonica (Rice) PE=2 SV=1	PREDICTED: uncharacterized protein LOC100246698 [Vitis vinifera]
comp122490_c0	[RTKL]	--	--	Probable inactive cyclic nucleotide-dependent protein kinase At2g20050 GN=At2g20050 OS=Arabidopsis thaliana (Mouse-ear cress) PE=1 SV=2	unnamed protein product [Vitis vinifera]
comp110711_c0	--	--	--	Putative pentatricopeptide repeat-containing protein At3g13770, mitochondrial (Precursor) GN=PCMP-H85 OS=Arabidopsis thaliana (Mouse-ear cress) PE=3 SV=1	unknown [Picea sitchensis]
comp80890_c0	[L]	Replication, recombination and repair	--	--	hypothetical protein PRUPE_ppa020104mg, partial [Prunus persica]
comp1588716_c0	--	--	K00924|1e-17|ath:AT1G66150|TMK1	Probable receptor protein kinase TMK1 (Precursor) GN=TMK1 OS=Arabidopsis thaliana (Mouse-ear cress) PE=1 SV=1	PREDICTED: probable receptor protein kinase TMK1-like [Cucumis sativus]
comp120297_c0	[R]	General function prediction only	--	Probable protein S-acyltransferase 19 GN=PAT19 OS=Arabidopsis thaliana (Mouse-ear cress) PE=2 SV=1	PREDICTED: probable S-acyltransferase At4g15080-like [Cucumis sativus]
comp64098_c0	--	--	--	Endonuclease OS=Nicotiana tabacum (Common tobacco) PE=2 SV=1	reverse transcriptase, partial [Ginkgo biloba]
comp124532_c0	[J]	Translation, ribosomal structure and biogenesis	K03234|0.0|rcu:RCOM_1068970|eukaryotic translation elongation factor, putative	Elongation factor 2 OS=Beta vulgaris (Sugar beet) PE=2 SV=1	eukaryotic translation elongation factor, putative [Ricinus communis]
comp126497_c0	[E]	Amino acid transport and metabolism	K08248|1e-41|vvi:100254058|hypothetical protein LOC100254058	(R)-mandelonitrile lyase-like (Precursor) GN=At1g73050 OS=Arabidopsis thaliana (Mouse-ear cress) PE=2 SV=1	unknown [Picea sitchensis]
comp113924_c0	--	--	K14570|8e-23|ath:AT5G25800|exonuclease family protein	Small RNA degrading nuclease 5 GN=SDN5 OS=Arabidopsis thaliana (Mouse-ear cress) PE=2 SV=2	exonuclease family protein, putative, expressed [Oryza sativa Japonica Group]
comp110385_c0	--	--	K01051|9e-59|pop:POPTR_799194|hypothetical protein	Pectinesterase 2.2 (Precursor) GN=PME2.2 OS=Solanum lycopersicum (Tomato) PE=3 SV=1	unknown [Picea sitchensis]
comp126117_c2	--	--	--	--	PREDICTED: probable mitochondrial chaperone BCS1-B-like [Glycine max]
comp96423_c0	--	--	--	--	hypothetical protein CIMG_07638 [Coccidioides immitis RS]
comp97025_c0	--	--	K08912|6e-57|rcu:RCOM_0633890|chlorophyll A/B binding protein, putative	Chlorophyll a-b binding protein type 2 member 1A, chloroplastic (Precursor) OS=Pinus sylvestris (Scots pine) PE=2 SV=1	chlorophyll a/b binding protein of PS II, partial [Picea abies]
comp125901_c0	[RTKL]	--	--	Cyclin-dependent kinase G-2 GN=OJ991113_30.14 OS=Oryza sativa subsp. japonica (Rice) PE=2 SV=2	unknown [Picea sitchensis]
comp239280_c0	--	--	--	Putative pentatricopeptide repeat-containing protein At3g23330 GN=PCMP-H32 OS=Arabidopsis thaliana (Mouse-ear cress) PE=3 SV=1	unknown [Picea sitchensis]
comp122899_c0	--	--	--	Dirigent protein 17 GN=DIR17 OS=Arabidopsis thaliana (Mouse-ear cress) PE=2 SV=1	predicted protein [Physcomitrella patens subsp. patens]
comp121362_c1	[V]	Defense mechanisms	--	Putative multidrug resistance protein GN=OSJNBb0031B09.19 OS=Oryza sativa subsp. japonica (Rice) PE=3 SV=1	Pinus taeda anonymous locus 0_15478_01 genomic sequence
comp84873_c0	--	--	--	Pentatricopeptide repeat-containing protein At5g24830 GN=At5g24830 OS=Arabidopsis thaliana (Mouse-ear cress) PE=2 SV=1	unnamed protein product [Vitis vinifera]
comp113027_c0	--	--	--	--	unknown [Picea sitchensis]
comp83285_c0	--	--	--	Small heat shock protein, chloroplastic (Precursor) GN=HSP21 OS=Pisum sativum (Garden pea) PE=2 SV=1	unknown [Picea sitchensis]
comp112799_c0	--	--	--	Pentatricopeptide repeat-containing protein At1g19720 OS=Arabidopsis thaliana (Mouse-ear cress) PE=2 SV=1	unknown [Picea sitchensis]
comp326243_c0	--	--	--	Pentatricopeptide repeat-containing protein At2g33680 GN=PCMP-E19 OS=Arabidopsis thaliana (Mouse-ear cress) PE=3 SV=1	Pinus taeda anonymous locus 0_14992_02 genomic sequence
comp73522_c0	--	--	--	Pentatricopeptide repeat-containing protein At4g18520 GN=PCMP-A2 OS=Arabidopsis thaliana (Mouse-ear cress) PE=2 SV=1	Pinus taeda anonymous locus 0_14992_02 genomic sequence
comp80213_c0	--	--	--	Actinidain (Precursor) OS=Actinidia deliciosa (Kiwi) PE=1 SV=1	unknown [Picea sitchensis]
comp1437564_c0	--	--	--	--	PREDICTED: uncharacterized protein LOC101505042 [Cicer arietinum]
comp77694_c0	[Q]	Secondary metabolites biosynthesis, transport and catabolism	--	Cytochrome P450 98A2 GN=CYP98A2 OS=Glycine max (Soybean) PE=2 SV=1	related to O-methylsterigmatocystin oxidoreductase [Fusarium fujikuroi IMI 58289]
comp56013_c0	--	--	--	--	unknown [Picea sitchensis]
comp1061999_c0	[C]	Energy production and conversion	K02155|3e-22|zma:100282817|vacuolar ATP synthase 16 kDa proteolipid subunit	V-type proton ATPase 16 kDa proteolipid subunit (Fragment) OS=Zea mays (Maize) PE=2 SV=2	V-type proton ATPase 16 kDa proteolipid subunit [Aegilops tauschii]
comp1501553_c0	--	--	--	Auxin-induced in root cultures protein 12 (Precursor) GN=AIR12 OS=Arabidopsis thaliana (Mouse-ear cress) PE=1 SV=3	hypothetical protein PRUPE_ppa006889mg [Prunus persica]
comp118484_c0	--	--	K13448|2e-99|sbi:SORBI_05g002410|hypothetical protein	Probable calcium-binding protein CML50 GN=CML50 OS=Arabidopsis thaliana (Mouse-ear cress) PE=2 SV=1	unknown [Picea sitchensis]
comp112521_c1	--	--	--	Bet1-like protein At1g29060 GN=At1g29060 OS=Arabidopsis thaliana (Mouse-ear cress) PE=2 SV=1	unknown [Picea sitchensis]
comp107102_c1	--	--	--	WAT1-related protein At5g07050 GN=At5g07050 OS=Arabidopsis thaliana (Mouse-ear cress) PE=2 SV=1	unknown [Picea sitchensis]
comp1389410_c0	--	--	--	--	RNA-directed DNA polymerase (Reverse transcriptase); Ribonuclease H [Medicago truncatula]
comp104371_c0	--	--	--	--	unknown [Picea sitchensis]
comp118660_c0	--	--	--	--	unknown [Picea sitchensis]
comp125008_c1	--	--	--	Putative methylesterase 11, chloroplastic (Precursor) GN=At1gXXXXX OS=Arabidopsis thaliana (Mouse-ear cress) PE=2 SV=1	unknown [Picea sitchensis]
comp129165_c0	--	--	--	GATA transcription factor 24 GN=MXL8.2 OS=Arabidopsis thaliana (Mouse-ear cress) PE=2 SV=2	unknown [Picea sitchensis]
comp123768_c0	--	--	--	--	unknown [Picea sitchensis]
comp116775_c0	--	--	--	--	PREDICTED: uncharacterized protein LOC101263103 [Solanum lycopersicum]
comp109485_c0	--	--	--	--	unknown [Picea sitchensis]
comp122036_c0	[O]	Posttranslational modification, protein turnover, chaperones	K00799|1e-62|rcu:RCOM_0699100|glutathione s-transferase, putative (EC:4.4.1.5)	Probable glutathione S-transferase GN=PRP1 OS=Solanum tuberosum (Potato) PE=2 SV=1	tau class glutathione S-transferase [Pinus tabuliformis]
comp110445_c1	[M]	Cell wall/membrane/envelope biogenesis	--	Fasciclin-like arabinogalactan protein 7 (Precursor) GN=FLA7 OS=Arabidopsis thaliana (Mouse-ear cress) PE=1 SV=1	unknown [Picea sitchensis]
comp121602_c0	[T]	Signal transduction mechanisms	K12121|0.0|ppp:PHYPADRAFT_218861|PHY4	Phytochrome OS=Picea abies (Norway spruce) PE=2 SV=1	phytochrome N, partial [Pinus sylvestris]
comp120666_c0	--	--	--	Ubiquitin (Precursor) GN=UBQ11 OS=Arabidopsis thaliana (Mouse-ear cress) PE=1 SV=1	unnamed protein product [Vitis vinifera]
comp883331_c0	--	--	--	--	putative CC-NBS-LRR protein [Pinus monticola]
comp122782_c3	[RTKL]	--	--	Cysteine-rich receptor-like protein kinase 5 (Precursor) OS=Arabidopsis thaliana (Mouse-ear cress) PE=1 SV=1	unknown [Picea sitchensis]
comp88865_c0	[Z]	Cytoskeleton	K07375|4e-15|osa:4341810|Os06g0671900	Tubulin beta-2 chain GN=TUBB2 OS=Glycine max (Soybean) PE=1 SV=1	hypothetical protein CL192Contig1_03 [Pinus taeda]
comp1404458_c0	--	--	--	--	hypothetical protein PRUPE_ppa018860mg [Prunus persica]
comp112873_c0	--	--	--	--	predicted protein [Populus trichocarpa]
comp121909_c0	[O]	Posttranslational modification, protein turnover, chaperones	K11835|0.0|pop:POPTR_560337|hypothetical protein	Ubiquitin carboxyl-terminal hydrolase 5 GN=UBP5 OS=Arabidopsis thaliana (Mouse-ear cress) PE=1 SV=2	unnamed protein product [Vitis vinifera]
comp33697_c0	--	--	--	--	hypothetical protein SNOG_15699 [Phaeosphaeria nodorum SN15]
comp124931_c0	--	--	--	TMV resistance protein N GN=N OS=Nicotiana glutinosa (Tobacco) PE=1 SV=1	putative TIR-NBS-LRR protein [Pinus monticola]
comp108715_c0	--	--	--	G-type lectin S-receptor-like serine/threonine-protein kinase SD2-5 (Precursor) GN=SD25 OS=Arabidopsis thaliana (Mouse-ear cress) PE=1 SV=1	hypothetical protein SORBIDRAFT_10g014200 [Sorghum bicolor]
comp1214112_c0	--	--	--	--	hypothetical protein VITISV_031525 [Vitis vinifera]
comp76216_c0	--	--	--	Leucine-rich repeat receptor protein kinase EXS (Precursor) GN=T28J14.220 OS=Arabidopsis thaliana (Mouse-ear cress) PE=1 SV=1	unknown [Picea sitchensis]
comp108173_c0	[MG]	--	--	Cinnamoyl-CoA reductase 1 GN=T24D18.5 OS=Arabidopsis thaliana (Mouse-ear cress) PE=1 SV=1	PREDICTED: dihydroflavonol-4-reductase [Vitis vinifera]
comp108421_c0	--	--	--	--	unknown [Picea sitchensis]
comp118640_c0	[U]	Intracellular trafficking, secretion, and vesicular transport	K10956|0.0|rcu:RCOM_0348860|protein translocase secy subunit, putative	Preprotein translocase subunit SCY1, chloroplastic (Precursor) GN=MSF3.9 OS=Arabidopsis thaliana (Mouse-ear cress) PE=1 SV=2	PREDICTED: preprotein translocase subunit SCY1, chloroplastic-like [Cucumis sativus]
comp112445_c0	--	--	--	Auxin-responsive protein IAA9 GN=IAA9 OS=Arabidopsis thaliana (Mouse-ear cress) PE=1 SV=1	unknown [Picea sitchensis]
comp634225_c0	--	--	--	--	hypothetical protein [Pinus pinaster]
comp11771_c0	--	--	--	Mitochondrial phosphate carrier protein 3, mitochondrial (Precursor) GN=MUA22_4 OS=Arabidopsis thaliana (Mouse-ear cress) PE=1 SV=1	unknown [Picea sitchensis]
comp114616_c0	--	--	--	--	unknown [Picea sitchensis]
comp67965_c0	--	--	--	Uncharacterized protein At1g04910 GN=At1g04910 OS=Arabidopsis thaliana (Mouse-ear cress) PE=1 SV=1	JHL06P13.13 [Jatropha curcas]
comp103329_c0	--	--	--	--	hypothetical protein PRUPE_ppa003516mg [Prunus persica]
comp126541_c1	--	--	--	--	Pinus taeda anonymous locus 0_9306_01 genomic sequence
comp789038_c0	[E]	Amino acid transport and metabolism	--	Serine hydroxymethyltransferase 1, mitochondrial (Precursor) OS=Flaveria pringlei PE=2 SV=1	PREDICTED: serine hydroxymethyltransferase, mitochondrial-like [Vitis vinifera]
comp23689_c0	--	--	--	Endonuclease OS=Nicotiana tabacum (Common tobacco) PE=2 SV=1	reverse transcriptase [Picea glauca]
comp567429_c0	[L]	Replication, recombination and repair	--	--	PREDICTED: uncharacterized protein LOC101216833 [Cucumis sativus]
comp110837_c0	--	--	--	Probable tyrosine-protein phosphatase At1g05000 GN=At1g05000 OS=Arabidopsis thaliana (Mouse-ear cress) PE=1 SV=1	predicted protein [Physcomitrella patens subsp. patens]
comp104624_c0	--	--	--	Pentatricopeptide repeat-containing protein At5g14080 GN=At5g14080 OS=Arabidopsis thaliana (Mouse-ear cress) PE=2 SV=2	PREDICTED: pentatricopeptide repeat-containing protein At5g14080-like [Glycine max]
comp100250_c1	--	--	--	--	unknown [Picea sitchensis]
comp105640_c0	--	--	--	--	unknown [Picea sitchensis]
comp114524_c2	--	--	--	Pentatricopeptide repeat-containing protein At4g02750 GN=PCMP-H24 OS=Arabidopsis thaliana (Mouse-ear cress) PE=3 SV=1	unknown [Picea sitchensis]
comp124302_c0	--	--	--	Auxin response factor 7 GN=At5g20730 OS=Arabidopsis thaliana (Mouse-ear cress) PE=1 SV=2	PREDICTED: uncharacterized protein LOC100267035 [Vitis vinifera]
comp109786_c1	--	--	--	Protein DA1 GN=T29M8.14 OS=Arabidopsis thaliana (Mouse-ear cress) PE=1 SV=1	unknown [Picea sitchensis]
comp1008567_c0	--	--	--	--	hypothetical protein STEHIDRAFT_46059 [Stereum hirsutum FP-91666 SS1]
comp114592_c0	--	--	--	--	unknown [Picea sitchensis]
comp116975_c0	--	--	K13065|0.0|pop:POPTR_554899|HCQ7	Shikimate O-hydroxycinnamoyltransferase GN=HST OS=Nicotiana tabacum (Common tobacco) PE=1 SV=1	hydroxycinnamoyl CoA shikimate/quinate hydroxycinnamoyltransferase [Pinus pinaster]
comp112974_c0	--	--	--	--	predicted protein [Populus trichocarpa]
comp121563_c0	[C]	Energy production and conversion	K01455|1e-166|vvi:100245575|hypothetical protein LOC100245575	--	formamidase [Lupinus albus]
comp98065_c0	--	--	--	Phospholipase D beta 1 GN=PLDBETA1 OS=Arabidopsis thaliana (Mouse-ear cress) PE=2 SV=4	--
comp88687_c0	--	--	K08827|8e-06|rcu:RCOM_0353130|prp4, putative (EC:2.7.12.1)	--	--
comp107824_c0	--	--	--	RPM1-interacting protein 4 GN=RIN4 OS=Arabidopsis thaliana (Mouse-ear cress) PE=1 SV=1	unknown [Picea sitchensis]
comp102465_c0	--	--	K01595|5e-10|osa:4325309|Os01g0758300	Phosphoenolpyruvate carboxylase GN=PPC OS=Picea abies (Norway spruce) PE=2 SV=1	phosphoenolpyruvate carboxylase [Eleocharis acicularis]
comp66780_c0	[T]	Signal transduction mechanisms	--	14-3-3-like protein D GN=GF14D OS=Glycine max (Soybean) PE=1 SV=1	unknown [Picea sitchensis]
comp121927_c0	--	--	--	--	unknown [Picea sitchensis]
comp1018229_c0	[G]	Carbohydrate transport and metabolism	K00697|3e-52|rcu:RCOM_1253000|trehalose-6-phosphate synthase, putative (EC:2.4.1.15 3.1.3.12)	Alpha,alpha-trehalose-phosphate synthase [UDP-forming] 1 GN=TPS1 OS=Arabidopsis thaliana (Mouse-ear cress) PE=1 SV=1	alpha,alpha-trehalose-phosphate synthase (UDP-forming), variant [Exophiala dermatitidis NIH/UT8656]
comp1013160_c0	[P]	Inorganic ion transport and metabolism	--	--	hypothetical protein SETTUDRAFT_165414 [Setosphaeria turcica Et28A]
comp99845_c0	--	--	--	--	unknown [Picea sitchensis]
comp122994_c0	--	--	--	Probable WRKY transcription factor 45 GN=WRKY45 OS=Arabidopsis thaliana (Mouse-ear cress) PE=2 SV=1	PREDICTED: probable WRKY transcription factor 51-like [Cucumis sativus]
comp245588_c0	--	--	K12311|1e-60|pop:POPTR_1095647|hypothetical protein	--	PREDICTED: lysosomal alpha-mannosidase-like, partial [Cucumis sativus]
comp124014_c2	--	--	--	--	unknown [Picea sitchensis]
comp118289_c0	[U]	Intracellular trafficking, secretion, and vesicular transport	--	Preprotein translocase subunit SCY2, chloroplastic (Precursor) GN=T9H9.5 OS=Arabidopsis thaliana (Mouse-ear cress) PE=2 SV=1	SecY protein transport family protein [Theobroma cacao]
comp88407_c1	--	--	--	Leucine-rich repeat receptor-like protein kinase TDR (Precursor) GN=TDR OS=Arabidopsis thaliana (Mouse-ear cress) PE=1 SV=1	receptor-like protein kinase [Glycine max]
comp36031_c0	--	--	--	Pentatricopeptide repeat-containing protein At4g02750 GN=PCMP-H24 OS=Arabidopsis thaliana (Mouse-ear cress) PE=3 SV=1	unknown [Picea sitchensis]
comp1053402_c0	--	--	--	--	Pinus taeda anonymous locus CL1023Contig1_07 genomic sequence
comp100825_c0	[L]	Replication, recombination and repair	--	Uncharacterized mitochondrial protein AtMg00860 GN=AtMg00860 OS=Arabidopsis thaliana (Mouse-ear cress) PE=4 SV=1	PREDICTED: uncharacterized protein LOC100854171 [Vitis vinifera]
comp110043_c1	--	--	--	Toll/interleukin-1 receptor-like protein GN=TIR OS=Arabidopsis thaliana (Mouse-ear cress) PE=1 SV=1	unknown [Picea sitchensis]
comp109538_c0	--	--	--	--	unknown [Picea sitchensis]
comp86932_c0	--	--	--	--	hypothetical protein TRIUR3_24213 [Triticum urartu]
comp575139_c0	[E]	Amino acid transport and metabolism	K00281|2e-87|ath:AT4G33010|AtGLDP1 (Arabidopsis thaliana glycine decarboxylase P-protein 1)	Glycine dehydrogenase [decarboxylating] 1, mitochondrial (Precursor) GN=F26P21.130 OS=Arabidopsis thaliana (Mouse-ear cress) PE=1 SV=2	AT4g33010/F26P21_130 [Arabidopsis thaliana]
comp449564_c0	--	--	--	Uncharacterized mitochondrial protein AtMg00810 GN=AtMg00810 OS=Arabidopsis thaliana (Mouse-ear cress) PE=4 SV=1	PREDICTED: uncharacterized mitochondrial protein AtMg00810-like [Cucumis sativus]
comp124461_c0	--	--	--	--	unknown [Picea sitchensis]
comp123616_c2	--	--	--	Nucleolin 1 OS=Oryza sativa subsp. japonica (Rice) PE=2 SV=1	hypothetical protein PRUPE_ppa026569mg [Prunus persica]
comp110594_c0	--	--	--	Protein GLUTAMINE DUMPER 1 GN=GDU1 OS=Arabidopsis thaliana (Mouse-ear cress) PE=1 SV=1	uncharacterized protein LOC100500572 [Glycine max]
comp118381_c0	[MJ]	--	--	Probable mannose-1-phosphate guanylyltransferase 2 OS=Oryza sativa subsp. japonica (Rice) PE=2 SV=1	predicted protein [Populus trichocarpa]
comp114088_c1	--	--	--	--	unknown [Picea sitchensis]
comp7042_c0	--	--	--	Pentatricopeptide repeat-containing protein At3g12770 GN=PCMP-H43 OS=Arabidopsis thaliana (Mouse-ear cress) PE=2 SV=1	PREDICTED: pentatricopeptide repeat-containing protein At3g46790, chloroplastic-like [Cucumis sativus]
comp1136648_c0	[K]	Transcription	K03015|4e-06|olu:OSTLU_37948|hypothetical protein	DNA-directed RNA polymerase II subunit RPB7 GN=RPB19 OS=Arabidopsis thaliana (Mouse-ear cress) PE=1 SV=1	DNA-directed RNA polymerase III complex subunit Rpc25 [Trichophyton verrucosum HKI 0517]
comp1486426_c0	--	--	--	--	binding protein [Arabidopsis lyrata subsp. lyrata]
comp120689_c0	[V]	Defense mechanisms	--	Protein TRANSPARENT TESTA 12 GN=F17J16_80 OS=Arabidopsis thaliana (Mouse-ear cress) PE=2 SV=1	unknown [Picea sitchensis]
comp118983_c2	--	--	--	--	predicted protein [Populus trichocarpa]
comp785804_c0	[Q]	Secondary metabolites biosynthesis, transport and catabolism	--	--	polyketide synthase, putative [Beauveria bassiana ARSEF 2860]
comp114887_c0	--	--	--	Cleavage and polyadenylation specificity factor CPSF30 GN=CPSF30 OS=Arabidopsis thaliana (Mouse-ear cress) PE=1 SV=1	unknown [Picea sitchensis]
comp1497057_c0	--	--	--	Dihydroflavonol-4-reductase GN=DFR OS=Gerbera hybrida (Daisy) PE=2 SV=1	unknown [Picea sitchensis]
comp124262_c0	--	--	--	--	PREDICTED: uncharacterized protein LOC100254049 [Vitis vinifera]
comp123451_c5	--	--	--	Pentatricopeptide repeat-containing protein At4g37170 OS=Arabidopsis thaliana (Mouse-ear cress) PE=3 SV=1	Pinus taeda anonymous locus 0_12933_01 genomic sequence
comp121590_c0	--	--	--	Uncharacterized protein At3g15000, mitochondrial GN=At3g15000 OS=Arabidopsis thaliana (Mouse-ear cress) PE=1 SV=1	unknown [Picea sitchensis]
comp101697_c0	--	--	--	Putative pectinesterase 11 GN=F2G1.12 OS=Arabidopsis thaliana (Mouse-ear cress) PE=3 SV=1	Pectinesterase 11 [Theobroma cacao]
comp87172_c0	--	--	--	Pentatricopeptide repeat-containing protein At3g12770 GN=PCMP-H43 OS=Arabidopsis thaliana (Mouse-ear cress) PE=2 SV=1	--
comp106323_c0	--	--	--	Beta-galactosidase 2 (Precursor) GN=BGAL2 OS=Arabidopsis thaliana (Mouse-ear cress) PE=2 SV=2	--
comp199589_c0	--	--	--	--	unknown [Picea sitchensis]
comp94193_c0	--	--	--	--	hypothetical protein VITISV_000232 [Vitis vinifera]
comp1071909_c0	--	--	--	--	hypothetical protein PRUPE_ppa004629mg [Prunus persica]
comp117233_c0	[G]	Carbohydrate transport and metabolism	--	--	unknown [Picea sitchensis]
comp1045457_c0	--	--	--	Glycine-rich cell wall structural protein 1.0 (Precursor) OS=Phaseolus vulgaris (Kidney bean) PE=2 SV=1	hypothetical protein MTR_8g066860 [Medicago truncatula]
comp1229071_c0	--	--	--	--	unknown [Picea sitchensis]
comp119866_c0	--	--	--	Leucine-rich repeat extensin-like protein 3 (Precursor) GN=LRX3 OS=Arabidopsis thaliana (Mouse-ear cress) PE=1 SV=1	hypothetical protein PDIG_54330 [Penicillium digitatum PHI26]
comp111333_c0	[C]	Energy production and conversion	K02145|0.0|sbi:SORBI_04g005040|hypothetical protein	V-type proton ATPase catalytic subunit A OS=Citrus unshiu (Satsuma mandarin) PE=1 SV=1	unknown [Picea sitchensis]
comp102640_c0	--	--	--	Mediator of RNA polymerase II transcription subunit 25 GN=F2J7.4 OS=Arabidopsis thaliana (Mouse-ear cress) PE=1 SV=1	PREDICTED: uncharacterized protein LOC100267221 [Vitis vinifera]
comp339855_c0	--	--	--	Pentatricopeptide repeat-containing protein At4g18750, chloroplastic (Precursor) GN=PCMP-H45 OS=Arabidopsis thaliana (Mouse-ear cress) PE=2 SV=1	unknown [Picea sitchensis]
comp67308_c1	--	--	--	--	unknown [Picea sitchensis]
comp107674_c0	--	--	--	--	unknown [Picea sitchensis]
comp122541_c0	--	--	K11517|1e-11|vvi:100244701|hypothetical protein LOC100244701	Peroxisomal (S)-2-hydroxy-acid oxidase OS=Spinacia oleracea (Spinach) PE=1 SV=1	hypothetical protein PRUPE_ppa007390mg [Prunus persica]
comp105458_c0	--	--	--	VIN3-like protein 2 GN=F9N11.50 OS=Arabidopsis thaliana (Mouse-ear cress) PE=1 SV=1	PREDICTED: protein VERNALIZATION INSENSITIVE 3-like [Vitis vinifera]
comp65277_c0	[C]	Energy production and conversion	--	Probable aldo-keto reductase 1 GN=AKR1 OS=Glycine max (Soybean) PE=2 SV=1	hypothetical protein SELMODRAFT_267791 [Selaginella moellendorffii]
comp124573_c0	[T]	Signal transduction mechanisms	--	Dynein assembly factor with WDR repeat domains 1 GN=DAW1 OS=Chlamydomonas reinhardtii (Chlamydomonas smithii) PE=1 SV=1	unknown [Picea sitchensis]
comp125557_c0	--	--	K03006|6e-06|sbi:SORBI_05g019520|hypothetical protein	--	unknown [Picea sitchensis]
comp99366_c0	--	--	--	Pentatricopeptide repeat-containing protein At2g42920, chloroplastic (Precursor) GN=PCMP-E75 OS=Arabidopsis thaliana (Mouse-ear cress) PE=2 SV=1	unknown [Picea sitchensis]
comp280426_c0	--	--	--	Putative pentatricopeptide repeat-containing protein At3g13770, mitochondrial (Precursor) GN=PCMP-H85 OS=Arabidopsis thaliana (Mouse-ear cress) PE=3 SV=1	predicted protein [Physcomitrella patens subsp. patens]
comp110875_c0	[O]	Posttranslational modification, protein turnover, chaperones	--	--	C-terminal S-isoprenylcysteine carboxyl O-methyltransferases [Theobroma cacao]
comp1459711_c0	[R]	General function prediction only	K00545|3e-20|ppp:PHYPADRAFT_229935|hypothetical protein	--	unknown [Picea sitchensis]
comp113434_c0	[H]	Coenzyme transport and metabolism	K09833|1e-148|vvi:100232967|HGGT	Probable homogentisate phytyltransferase 1, chloroplastic (Precursor) OS=Oryza sativa subsp. japonica (Rice) PE=2 SV=1	hypothetical protein PRUPE_ppa006544mg [Prunus persica]
comp190395_c0	--	--	--	Protein VAC14 homolog GN=VAC14 OS=Arabidopsis thaliana (Mouse-ear cress) PE=2 SV=2	ARM repeat superfamily protein isoform 1 [Theobroma cacao]
comp124803_c0	--	--	--	TMV resistance protein N GN=N OS=Nicotiana glutinosa (Tobacco) PE=1 SV=1	unknown [Picea sitchensis]
comp85314_c0	[Z]	Cytoskeleton	K07374|1e-72|vvi:100255913|hypothetical protein LOC100255913	Tubulin alpha-1 chain OS=Oryza sativa subsp. japonica (Rice) PE=1 SV=1	alpha-tubulin 1, partial [Gossypium hirsutum]
comp325105_c0	--	--	--	Endonuclease OS=Nicotiana tabacum (Common tobacco) PE=2 SV=1	hypothetical protein VITISV_001281 [Vitis vinifera]
comp301582_c0	--	--	--	--	PREDICTED: uncharacterized protein LOC101293587 [Fragaria vesca subsp. vesca]
comp1403324_c0	--	--	--	--	cytochrome c oxidase subunit IV [Stereum hirsutum FP-91666 SS1]
comp398423_c0	--	--	K09287|3e-32|ath:AT1G68840|RAV2	AP2/ERF and B3 domain-containing transcription repressor RAV2 OS=Arabidopsis thaliana (Mouse-ear cress) PE=2 SV=1	hypothetical protein PRUPE_ppa006243mg [Prunus persica]
comp362225_c0	--	--	--	Polygalacturonase QRT3 (Precursor) GN=QRT3 OS=Arabidopsis thaliana (Mouse-ear cress) PE=2 SV=1	predicted protein [Populus trichocarpa]
comp109322_c0	[R]	General function prediction only	--	Protein Mut11 GN=Mut11 OS=Chlamydomonas reinhardtii (Chlamydomonas smithii) PE=2 SV=1	nucleotide binding protein, putative [Ricinus communis]
comp114815_c0	--	--	--	--	unknown [Picea sitchensis]
comp28788_c0	--	--	--	--	unknown [Picea sitchensis]
comp1033214_c0	--	--	--	Uncharacterized protein At1g24485 (Precursor) GN=F21J9.15 OS=Arabidopsis thaliana (Mouse-ear cress) PE=2 SV=2	unknown [Picea sitchensis]
comp1294763_c0	--	--	--	--	hypothetical protein HMPREF1120_05422 [Exophiala dermatitidis NIH/UT8656]
comp114668_c2	[C]	Energy production and conversion	K00001|1e-116|vvi:100256495|hypothetical protein LOC100256495	Alcohol dehydrogenase 1 GN=ADH1 OS=Pennisetum americanum (Pearl millet) PE=2 SV=1	unknown [Picea sitchensis]
comp113697_c0	--	--	K03347|1e-23|rcu:RCOM_0680540|Cullin-1, putative	Cullin-1 GN=CUL1 OS=Arabidopsis thaliana (Mouse-ear cress) PE=1 SV=1	unknown [Picea sitchensis]
comp119150_c1	--	--	K13414|1e-32|zma:100279294|hypothetical protein LOC100279294	Mitogen-activated protein kinase kinase kinase 1 GN=MEKK1 OS=Arabidopsis thaliana (Mouse-ear cress) PE=1 SV=2	PREDICTED: mitogen-activated protein kinase kinase kinase 1-like [Brachypodium distachyon]
comp86296_c0	--	--	--	--	unknown [Picea sitchensis]
comp83744_c0	--	--	--	Glycine-rich RNA-binding protein 2 GN=GRP2 OS=Sorghum bicolor (Sorghum) PE=2 SV=1	putative glycine-rich RNA-binding protein [Dianthus caryophyllus]
comp82638_c0	--	--	--	--	PREDICTED: uncharacterized protein LOC101781066, partial [Setaria italica]
comp123778_c0	--	--	--	--	unknown [Picea sitchensis]
comp119166_c0	[R]	General function prediction only	--	Polyadenylate-binding protein RBP47 GN=RBP47 OS=Nicotiana plumbaginifolia (Leadwort-leaved tobacco) PE=1 SV=1	unknown [Picea sitchensis]
comp125806_c1	--	--	--	--	unknown [Picea sitchensis]
comp677180_c0	--	--	--	--	unknown [Picea sitchensis]
comp122294_c0	[J]	Translation, ribosomal structure and biogenesis	K01875|0.0|vvi:100261399|hypothetical protein LOC100261399	Serine--tRNA ligase OS=Helianthus annuus (Common sunflower) PE=2 SV=1	unknown [Picea sitchensis]
comp399701_c0	--	--	--	Putative disease resistance protein At4g11170 GN=At4g11170 OS=Arabidopsis thaliana (Mouse-ear cress) PE=2 SV=1	unknown [Picea sitchensis]
comp92847_c0	--	--	--	CST complex subunit CTC1 GN=CTC1 OS=Arabidopsis thaliana (Mouse-ear cress) PE=1 SV=2	hypothetical protein VITISV_011909 [Vitis vinifera]
comp108228_c0	[V]	Defense mechanisms	--	Probable pleiotropic drug resistance protein 2 OS=Oryza sativa subsp. japonica (Rice) PE=3 SV=1	PREDICTED: LOW QUALITY PROTEIN: pleiotropic drug resistance protein 3-like [Glycine max]
comp101824_c0	--	--	--	--	unknown [Picea sitchensis]
comp109808_c0	--	--	--	Bidirectional sugar transporter SWEET16 GN=OsJ_10795 OS=Oryza sativa subsp. japonica (Rice) PE=2 SV=1	unknown [Picea sitchensis]
comp90619_c0	--	--	--	--	PREDICTED: uncharacterized protein LOC100265236 [Vitis vinifera]
comp120568_c0	[J]	Translation, ribosomal structure and biogenesis	--	50S ribosomal protein L1, chloroplastic (Precursor) GN=RPL1 OS=Arabidopsis thaliana (Mouse-ear cress) PE=1 SV=1	unknown [Picea sitchensis]
comp110023_c0	--	--	--	--	unknown [Picea sitchensis]
comp127357_c0	--	--	--	Calvin cycle protein CP12-3, chloroplastic (Precursor) GN=CP12-3 OS=Arabidopsis thaliana (Mouse-ear cress) PE=1 SV=1	unknown [Picea sitchensis]
comp110451_c0	[R]	General function prediction only	--	Patatin-T5 (Precursor) OS=Solanum tuberosum (Potato) PE=1 SV=1	unknown [Picea sitchensis]
comp1678055_c0	--	--	--	Lysine-rich arabinogalactan protein 17 (Precursor) OS=Arabidopsis thaliana (Mouse-ear cress) PE=2 SV=1	--
comp124111_c1	[T]	Signal transduction mechanisms	K00889|0.0|ppp:PHYPADRAFT_40660|hypothetical protein	Phosphatidylinositol 4-phosphate 5-kinase 9 GN=PIP5K9 OS=Arabidopsis thaliana (Mouse-ear cress) PE=1 SV=2	hypothetical protein SELMODRAFT_230263 [Selaginella moellendorffii]
comp122272_c0	[C]	Energy production and conversion	K00026|0.0|vvi:100265585|hypothetical protein LOC100265585	Malate dehydrogenase, chloroplastic (Precursor) GN=At3g47520 OS=Arabidopsis thaliana (Mouse-ear cress) PE=1 SV=1	unknown [Picea sitchensis]
comp103325_c0	--	--	--	Putative disease resistance protein At1g50180 GN=At1g50180 OS=Arabidopsis thaliana (Mouse-ear cress) PE=3 SV=2	unknown [Picea sitchensis]
comp800758_c0	--	--	--	--	retrotransposon protein [Glycine max]
comp38471_c0	[J]	Translation, ribosomal structure and biogenesis	K02875|9e-14|ppp:PHYPADRAFT_214411|hypothetical protein	60S ribosomal protein L14-1 GN=RPL14A OS=Arabidopsis thaliana (Mouse-ear cress) PE=2 SV=1	60S ribosomal protein L14 [Glarea lozoyensis ATCC 20868]
comp79725_c0	--	--	K11339|1e-137|vvi:100242251|hypothetical protein LOC100242251	--	unknown [Picea sitchensis]
comp1009845_c0	--	--	--	Uncharacterized protein At2g23090 GN=At2g23090 OS=Arabidopsis thaliana (Mouse-ear cress) PE=1 SV=1	hypothetical protein SORBIDRAFT_01g031840 [Sorghum bicolor]
comp887593_c0	--	--	--	BURP domain-containing protein 3 (Precursor) OS=Oryza sativa subsp. japonica (Rice) PE=2 SV=1	dehydration-responsive protein RD22 [Prunus persica]
comp320191_c0	[KAD]	--	K09422|3e-40|rcu:RCOM_1255960|r2r3-myb transcription factor, putative	Transcription factor MYB39 GN=dl4925c OS=Arabidopsis thaliana (Mouse-ear cress) PE=2 SV=1	r2r3-myb transcription factor, putative [Ricinus communis]
comp63597_c0	--	--	--	--	TPA: hypothetical protein ZEAMMB73_618927 [Zea mays]
comp123811_c0	--	--	--	--	unknown [Picea sitchensis]
comp108973_c0	[D]	Cell cycle control, cell division, chromosome partitioning	K03593|1e-134|sbi:SORBI_01g007300|hypothetical protein	Cytosolic Fe-S cluster assembly factor NBP35 GN=NBP35 OS=Arabidopsis thaliana (Mouse-ear cress) PE=1 SV=1	hypothetical protein OsI_12698 [Oryza sativa Indica Group]
comp311020_c0	[J]	Translation, ribosomal structure and biogenesis	K03113|6e-65|pop:POPTR_569089|hypothetical protein	Protein translation factor SUI1 homolog OS=Salix bakko (Japanese willow) PE=3 SV=1	hypothetical protein M569_00639 [Genlisea aurea]
comp1345328_c0	--	--	K13420|3e-55|vvi:100253808|hypothetical protein LOC100253808	LRR receptor-like serine/threonine-protein kinase FLS2 (Precursor) GN=FLS2 OS=Arabidopsis thaliana (Mouse-ear cress) PE=1 SV=1	Leucine-rich receptor-like protein kinase family protein [Theobroma cacao]
comp770081_c0	--	--	--	--	PREDICTED: uncharacterized protein LOC101496183 [Cicer arietinum]
comp1618326_c0	[O]	Posttranslational modification, protein turnover, chaperones	K04043|3e-29|cme:CML205C|dnaK-type molecular chaperone mortalin, mitochondrial precursor	Heat shock 70 kDa protein, mitochondrial (Precursor) GN=HSP68 OS=Solanum tuberosum (Potato) PE=1 SV=1	heat shock protein 70, partial [Aspergillus terreus]
comp66721_c0	--	--	--	--	unknown [Picea sitchensis]
comp1641661_c0	--	--	--	--	Putative gypsy-like retroelement [Oryza sativa Japonica Group]
comp111112_c1	--	--	--	Polygalacturonase QRT3 (Precursor) GN=QRT3 OS=Arabidopsis thaliana (Mouse-ear cress) PE=2 SV=1	polygalacturonase [Cucumis melo subsp. melo]
comp116767_c0	--	--	--	Glucan endo-1,3-beta-glucosidase 9 (Precursor) GN=At5g58480 OS=Arabidopsis thaliana (Mouse-ear cress) PE=1 SV=1	hypothetical protein PRUPE_ppa004783mg [Prunus persica]
comp115271_c0	[KL]	--	K10843|0.0|vvi:100250174|hypothetical protein LOC100250174	DNA repair helicase XPB1 GN=XPB1 OS=Arabidopsis thaliana (Mouse-ear cress) PE=2 SV=3	unknown [Picea sitchensis]
comp223788_c0	--	--	--	CASP-like protein 3 OS=Picea sitchensis (Sitka spruce) PE=2 SV=1	RecName: Full=CASP-like protein 3
comp120147_c1	--	--	--	Endonuclease OS=Nicotiana tabacum (Common tobacco) PE=2 SV=1	hypothetical protein VITISV_033829 [Vitis vinifera]
comp97915_c0	--	--	--	--	nucleotide binding site leucine-rich repeat disease resistance protein [Pyrus sinkiangensis]
comp3229_c0	--	--	K01728|2e-49|ath:AT3G24670|pectate lyase family protein	Probable pectate lyase 10 (Precursor) GN=At3g24670 OS=Arabidopsis thaliana (Mouse-ear cress) PE=2 SV=2	putative pectate lyase [Arabidopsis thaliana]
comp103493_c0	--	--	--	Receptor-like protein kinase HSL1 (Precursor) GN=HSL1 OS=Arabidopsis thaliana (Mouse-ear cress) PE=2 SV=1	clavata-like receptor [Picea glauca]
comp118254_c0	--	--	--	Probable methyltransferase PMT17 GN=At4g10440 OS=Arabidopsis thaliana (Mouse-ear cress) PE=3 SV=1	unknown [Picea sitchensis]
comp111559_c0	[R]	General function prediction only	--	Developmentally regulated G-protein 1 GN=DRG1 OS=Arabidopsis thaliana (Mouse-ear cress) PE=1 SV=1	unknown [Picea sitchensis]
comp106247_c1	--	--	--	--	predicted protein [Physcomitrella patens subsp. patens]
comp69953_c0	--	--	--	Pentatricopeptide repeat-containing protein At2g13600 GN=PCMP-E76 OS=Arabidopsis thaliana (Mouse-ear cress) PE=3 SV=1	unnamed protein product [Vitis vinifera]
comp1383181_c0	--	--	--	--	pol protein [Picea abies]
comp125496_c0	--	--	--	--	unknown [Picea sitchensis]
comp109078_c1	--	--	--	--	unknown [Picea sitchensis]
comp17915_c0	--	--	--	Antifungal protein ginkbilobin-2 (Precursor) GN=GNK2 OS=Ginkgo biloba (Ginkgo) PE=1 SV=1	PREDICTED: cysteine-rich receptor-like protein kinase 3-like [Fragaria vesca subsp. vesca]
comp1411013_c0	--	--	--	Phospholipase D alpha 1 (Precursor) GN=PLD1 OS=Oryza sativa subsp. japonica (Rice) PE=1 SV=2	Phospholipase D alpha 2 [Triticum urartu]
comp1429673_c0	[H]	Coenzyme transport and metabolism	K03178|3e-31|ota:Ot07g04530|ubiquitin activating enzyme (ISS)	Ubiquitin-activating enzyme E1 2 GN=UBA2 OS=Arabidopsis thaliana (Mouse-ear cress) PE=2 SV=1	ubiquitin-activating enzyme E1 1 [Exophiala dermatitidis NIH/UT8656]
comp110021_c1	[HQ]	--	K02552|1e-44|ppp:PHYPADRAFT_118465|hypothetical protein	Isochorismate synthase 2, chloroplastic (Precursor) GN=ICS2 OS=Arabidopsis thaliana (Mouse-ear cress) PE=2 SV=2	PREDICTED: LOW QUALITY PROTEIN: isochorismate synthase 2, chloroplastic-like [Brachypodium distachyon]
comp122102_c0	[S]	Function unknown	--	Protein SUPPRESSOR OF npr1-1, CONSTITUTIVE 1 OS=Arabidopsis thaliana (Mouse-ear cress) PE=1 SV=3	unknown [Picea sitchensis]
comp1063959_c0	--	--	--	LRR receptor-like serine/threonine-protein kinase ERECTA (Precursor) GN=At2g26330 OS=Arabidopsis thaliana (Mouse-ear cress) PE=1 SV=1	serine-threonine protein kinase, plant-type, putative [Ricinus communis]
comp73359_c1	--	--	--	Mechanosensitive ion channel protein 10 GN=MSL10 OS=Arabidopsis thaliana (Mouse-ear cress) PE=1 SV=1	PREDICTED: uncharacterized protein At5g12080-like [Glycine max]
comp531955_c0	--	--	--	--	unknown [Picea sitchensis]
comp121547_c0	[RTKL]	--	K13412|1e-128|pop:POPTR_822684|CPK1	Calcium-dependent protein kinase 1 GN=MUK11.19 OS=Arabidopsis thaliana (Mouse-ear cress) PE=1 SV=1	PREDICTED: calcium-dependent protein kinase 1-like [Glycine max]
comp123869_c5	[L]	Replication, recombination and repair	--	Regulator of nonsense transcripts 1 homolog GN=MQD22.15 OS=Arabidopsis thaliana (Mouse-ear cress) PE=1 SV=2	hypothetical protein SELMODRAFT_315 [Selaginella moellendorffii]
comp63174_c0	--	--	--	Endonuclease OS=Nicotiana tabacum (Common tobacco) PE=2 SV=1	Gag-pol polyprotein, putative [Solanum demissum]
comp81953_c1	--	--	--	Pentatricopeptide repeat-containing protein At1g19720 OS=Arabidopsis thaliana (Mouse-ear cress) PE=2 SV=1	hypothetical protein VITISV_014689 [Vitis vinifera]
comp640346_c0	--	--	--	Monocopper oxidase-like protein SKU5 (Precursor) GN=SKU5 OS=Arabidopsis thaliana (Mouse-ear cress) PE=1 SV=1	unknown [Picea sitchensis]
comp102852_c0	--	--	--	Ethylene-responsive transcription factor ERF016 GN=ERF016 OS=Arabidopsis thaliana (Mouse-ear cress) PE=2 SV=1	unknown [Picea sitchensis]
comp852752_c0	--	--	--	--	hypothetical protein UMN_6328_02 [Pinus radiata]
comp320792_c0	[J]	Translation, ribosomal structure and biogenesis	--	--	TPA: hypothetical protein ZEAMMB73_375323 [Zea mays]
comp119699_c0	--	--	--	--	unknown [Picea sitchensis]
comp123244_c0	[G]	Carbohydrate transport and metabolism	--	ATP-dependent (S)-NAD(P)H-hydrate dehydratase GN=VIT_05s0020g02800 OS=Vitis vinifera (Grape) PE=3 SV=1	unknown [Picea sitchensis]
comp107199_c2	--	--	K00558|1e-69|ath:AT5G49160|MET1	DNA (cytosine-5)-methyltransferase 1 GN=At5g49160 OS=Arabidopsis thaliana (Mouse-ear cress) PE=1 SV=1	MET1 [Nicotiana benthamiana]
comp10352_c0	--	--	--	--	unknown [Picea sitchensis]
comp93304_c0	--	--	--	Probable plastid-lipid-associated protein 10, chloroplastic (Precursor) GN=PAP10 OS=Arabidopsis thaliana (Mouse-ear cress) PE=1 SV=1	unknown [Picea sitchensis]
comp115980_c0	--	--	--	--	hypothetical protein SELMODRAFT_161680 [Selaginella moellendorffii]
comp123210_c1	--	--	--	--	unknown [Picea sitchensis]
comp117429_c0	--	--	--	Topless-related protein 1 OS=Arabidopsis thaliana (Mouse-ear cress) PE=1 SV=3	hypothetical protein M569_04393, partial [Genlisea aurea]
comp236357_c0	--	--	--	--	hypothetical protein AN5245.2 [Aspergillus nidulans FGSC A4]
comp100923_c0	--	--	--	--	unknown [Picea sitchensis]
comp62195_c0	--	--	--	TMV resistance protein N GN=N OS=Nicotiana glutinosa (Tobacco) PE=1 SV=1	putative TIR-NBS-LRR protein [Pinus monticola]
comp1074247_c0	--	--	--	Protein LUTEIN DEFICIENT 5, chloroplastic (Precursor) GN=F5M6.19 OS=Arabidopsis thaliana (Mouse-ear cress) PE=1 SV=1	PREDICTED: protein LUTEIN DEFICIENT 5, chloroplastic-like [Glycine max]
comp123771_c0	[OU]	--	--	Cold shock protein 1 GN=T19K4.150 OS=Arabidopsis thaliana (Mouse-ear cress) PE=2 SV=1	hypothetical protein PRUPE_ppa016997mg [Prunus persica]
comp549469_c0	--	--	K13993|1e-54|pop:POPTR_579131|hypothetical protein	18.0 kDa class I heat shock protein OS=Daucus carota (Carrot) PE=3 SV=1	hypothetical protein PRUPE_ppa012538mg [Prunus persica]
comp774419_c0	--	--	--	--	hypothetical protein PRUPE_ppa004524mg [Prunus persica]
comp119574_c0	--	--	--	--	unknown [Picea sitchensis]
comp839935_c0	--	--	--	--	Tetratricopeptide repeat-like superfamily protein, putative [Theobroma cacao]
comp99709_c0	--	--	--	--	hypothetical protein VITISV_008771 [Vitis vinifera]
comp126273_c0	[R]	General function prediction only	K06965|0.0|rcu:RCOM_1437420|pelota, putative	--	Eukaryotic release factor 1 (eRF1) family protein isoform 1 [Theobroma cacao]
comp366771_c0	[O]	Posttranslational modification, protein turnover, chaperones	K04079|2e-99|rcu:RCOM_0104810|heat shock protein, putative	Heat shock protein 82 (Fragment) GN=HSP82 OS=Nicotiana tabacum (Common tobacco) PE=1 SV=1	heat shock protein 90 [Ageratina adenophora]
comp601693_c0	--	--	--	--	PREDICTED: uncharacterized protein LOC101776408 [Setaria italica]
comp394637_c0	--	--	--	Putative pentatricopeptide repeat-containing protein At3g23330 GN=PCMP-H32 OS=Arabidopsis thaliana (Mouse-ear cress) PE=3 SV=1	unknown [Picea sitchensis]
comp112016_c0	--	--	--	--	F26K24.5 protein [Theobroma cacao]
comp1191043_c0	--	--	--	--	integrase [Oryza eichingeri]
comp116783_c0	[RTKL]	--	--	Calmodulin-binding receptor-like cytoplasmic kinase 2 OS=Arabidopsis thaliana (Mouse-ear cress) PE=2 SV=1	predicted protein [Populus trichocarpa]
comp123094_c0	[RTKL]	--	--	Shaggy-related protein kinase epsilon GN=ASK5 OS=Arabidopsis thaliana (Mouse-ear cress) PE=2 SV=1	unknown [Picea sitchensis]
comp331301_c0	--	--	--	Putative leucine-rich repeat receptor-like serine/threonine-protein kinase At2g04300 (Precursor) GN=At2g04300 OS=Arabidopsis thaliana (Mouse-ear cress) PE=3 SV=2	PREDICTED: receptor-like protein kinase At3g21340-like [Setaria italica]
comp1150025_c0	--	--	--	Protein CHUP1, chloroplastic GN=CHUP1 OS=Arabidopsis thaliana (Mouse-ear cress) PE=1 SV=1	hypothetical protein SELMODRAFT_438203 [Selaginella moellendorffii]
comp119822_c0	[Q]	Secondary metabolites biosynthesis, transport and catabolism	--	L-ascorbate oxidase homolog (Precursor) GN=Bp10 OS=Brassica napus (Rape) PE=2 SV=1	unknown [Picea sitchensis]
comp88610_c0	[R]	General function prediction only	--	Glycine-rich RNA-binding protein 2, mitochondrial (Precursor) GN=At4g13850 OS=Arabidopsis thaliana (Mouse-ear cress) PE=1 SV=1	unknown [Picea sitchensis]
comp73858_c0	[IQR]	--	--	Short-chain type dehydrogenase/reductase OS=Picea abies (Norway spruce) PE=2 SV=1	NADP-dependent mannitol dehydrogenase [Exophiala dermatitidis NIH/UT8656]
comp363811_c0	--	--	--	Pentatricopeptide repeat-containing protein At1g11290 GN=T28P6.20 OS=Arabidopsis thaliana (Mouse-ear cress) PE=2 SV=1	PREDICTED: pentatricopeptide repeat-containing protein At1g11290-like [Brachypodium distachyon]
comp527985_c0	--	--	K06632|4e-10|ath:AT1G02970|WEE1	Wee1-like protein kinase GN=WEE1 OS=Arabidopsis thaliana (Mouse-ear cress) PE=1 SV=1	hypothetical protein ARALYDRAFT_887446 [Arabidopsis lyrata subsp. lyrata]
comp125649_c2	--	--	--	Pentatricopeptide repeat-containing protein At3g57430, chloroplastic (Precursor) GN=PCMP-H81 OS=Arabidopsis thaliana (Mouse-ear cress) PE=2 SV=2	unknown [Picea sitchensis]
comp331596_c0	--	--	--	--	hypothetical protein Ecym_7349 [Eremothecium cymbalariae DBVPG#7215]
comp92536_c0	--	--	--	--	unknown [Picea sitchensis]
comp107653_c0	--	--	--	--	unknown [Picea sitchensis]
comp125205_c0	[L]	Replication, recombination and repair	K12820|0.0|ppp:PHYPADRAFT_176656|hypothetical protein	Probable pre-mRNA-splicing factor ATP-dependent RNA helicase GN=At2g47250 OS=Arabidopsis thaliana (Mouse-ear cress) PE=2 SV=1	predicted protein [Physcomitrella patens subsp. patens]
comp124036_c0	[G]	Carbohydrate transport and metabolism	--	Probable xyloglucan endotransglucosylase/hydrolase protein 12 (Precursor) GN=XTH12 OS=Arabidopsis thaliana (Mouse-ear cress) PE=2 SV=1	unknown [Picea sitchensis]
comp120704_c0	--	--	--	--	PREDICTED: uncharacterized protein LOC100244315 [Vitis vinifera]
comp115159_c0	[I]	Lipid transport and metabolism	K00020|1e-137|pop:POPTR_550610|hypothetical protein	Probable 3-hydroxyisobutyrate dehydrogenase, mitochondrial (Precursor) GN=At4g20930 OS=Arabidopsis thaliana (Mouse-ear cress) PE=2 SV=3	PREDICTED: probable 3-hydroxyisobutyrate dehydrogenase, mitochondrial-like isoform X1 [Cicer arietinum]
comp111809_c0	[O]	Posttranslational modification, protein turnover, chaperones	--	Chaperone protein dnaJ 49 OS=Arabidopsis thaliana (Mouse-ear cress) PE=2 SV=2	predicted protein [Populus trichocarpa]
comp87166_c0	[S]	Function unknown	K08999|4e-93|vvi:100264222|hypothetical protein LOC100264222	Bifunctional nuclease 2 OS=Oryza sativa subsp. japonica (Rice) PE=2 SV=1	unknown [Picea sitchensis]
comp80742_c0	--	--	--	Mediator of RNA polymerase II transcription subunit 14 GN=F7O18.23 OS=Arabidopsis thaliana (Mouse-ear cress) PE=1 SV=1	unknown [Picea sitchensis]
comp113921_c0	--	--	--	Transcription factor HBP-1b(c38) OS=Triticum aestivum (Wheat) PE=2 SV=1	hypothetical protein SELMODRAFT_112221 [Selaginella moellendorffii]
comp125778_c1	--	--	--	--	Glyoxal oxidase-related protein [Theobroma cacao]
comp120619_c1	--	--	--	Mitochondrial adenine nucleotide transporter ADNT1 OS=Arabidopsis thaliana (Mouse-ear cress) PE=2 SV=1	hypothetical protein PRUPE_ppa007904mg [Prunus persica]
comp10571_c0	--	--	--	Putative disease resistance protein At4g19050 GN=At4g19050 OS=Arabidopsis thaliana (Mouse-ear cress) PE=3 SV=2	unknown [Picea sitchensis]
comp66923_c0	--	--	--	--	unknown [Picea sitchensis]
comp126106_c0	--	--	--	--	hypothetical protein VITISV_044288 [Vitis vinifera]
comp126014_c0	--	--	--	Protein PIR GN=F20L16.130 OS=Arabidopsis thaliana (Mouse-ear cress) PE=1 SV=2	PREDICTED: protein PIR-like [Vitis vinifera]
comp97594_c0	--	--	--	LRR receptor-like serine/threonine-protein kinase EFR (Precursor) GN=EFR OS=Arabidopsis thaliana (Mouse-ear cress) PE=1 SV=1	unknown [Picea sitchensis]
comp1238006_c0	--	--	--	--	unknown [Picea sitchensis]
comp123517_c0	--	--	--	--	unknown [Picea sitchensis]
comp125981_c1	--	--	--	Retinoblastoma-related protein GN=RBR OS=Ricinus communis (Castor bean) PE=2 SV=1	PREDICTED: retinoblastoma-related protein-like [Fragaria vesca subsp. vesca]
comp109060_c0	--	--	--	Major latex allergen Hev b 5 OS=Hevea brasiliensis (Para rubber tree) PE=1 SV=3	unknown [Picea sitchensis]
comp1478369_c0	--	--	--	Deacetylvindoline O-acetyltransferase GN=DAT OS=Catharanthus roseus (Madagascar periwinkle) PE=1 SV=1	PREDICTED: BAHD acyltransferase At5g47980-like [Fragaria vesca subsp. vesca]
comp115568_c0	[P]	Inorganic ion transport and metabolism	--	Chloride channel protein CLC-d OS=Arabidopsis thaliana (Mouse-ear cress) PE=1 SV=2	predicted protein [Physcomitrella patens subsp. patens]
comp126529_c0	[N]	Cell motility	--	Mediator of RNA polymerase II transcription subunit 25 GN=F2J7.4 OS=Arabidopsis thaliana (Mouse-ear cress) PE=1 SV=1	predicted protein [Physcomitrella patens subsp. patens]
comp125275_c13	--	--	--	Putative pentatricopeptide repeat-containing protein At3g23330 GN=PCMP-H32 OS=Arabidopsis thaliana (Mouse-ear cress) PE=3 SV=1	unknown [Picea sitchensis]
comp109262_c0	--	--	K04079|2e-26|pop:POPTR_550613|hypothetical protein	Heat shock cognate protein 80 GN=HSC80 OS=Solanum lycopersicum (Tomato) PE=2 SV=1	fiber protein Fb9 [Gossypium barbadense]
comp80677_c0	--	--	--	Pentatricopeptide repeat-containing protein At3g12770 GN=PCMP-H43 OS=Arabidopsis thaliana (Mouse-ear cress) PE=2 SV=1	PREDICTED: pentatricopeptide repeat-containing protein At3g12770 [Vitis vinifera]
comp121344_c0	[M]	Cell wall/membrane/envelope biogenesis	--	--	hypothetical protein SELMODRAFT_128879 [Selaginella moellendorffii]
comp105286_c0	--	--	--	Laccase-13 (Precursor) GN=LAC13 OS=Arabidopsis thaliana (Mouse-ear cress) PE=2 SV=1	laccase [Pinus taeda]
comp621399_c0	--	--	--	--	unknown [Picea sitchensis]
comp323983_c0	--	--	--	Pentatricopeptide repeat-containing protein At1g05670, mitochondrial (Precursor) GN=At1g05670 OS=Arabidopsis thaliana (Mouse-ear cress) PE=2 SV=1	hypothetical protein SELMODRAFT_132337 [Selaginella moellendorffii]
comp766884_c0	--	--	--	--	hypothetical protein SELMODRAFT_437770 [Selaginella moellendorffii]
comp114239_c0	--	--	--	--	phosphoglycerate kinase 1 [Pinus pinaster]
comp81098_c0	[L]	Replication, recombination and repair	--	RNA-directed DNA polymerase homolog OS=Oenothera berteriana (Bertero&apos;s evening primrose) PE=4 SV=1	Ty3/gypsy retrotransposon protein [Beta vulgaris subsp. vulgaris]
comp1061316_c0	[IQ]	--	--	4-coumarate--CoA ligase-like 10 GN=T2J13.170 OS=Arabidopsis thaliana (Mouse-ear cress) PE=2 SV=1	hypothetical protein PRUPE_ppa004215mg [Prunus persica]
comp77822_c1	--	--	--	--	conserved hypothetical protein [Ricinus communis]
comp126027_c1	--	--	--	--	unknown [Picea sitchensis]
comp126433_c0	--	--	--	Glucuronoxylan 4-O-methyltransferase 1 GN=GXM1 OS=Arabidopsis thaliana (Mouse-ear cress) PE=1 SV=1	predicted protein [Populus trichocarpa]
comp114687_c0	--	--	--	Protein ROOT PRIMORDIUM DEFECTIVE 1 GN=RPD1 OS=Arabidopsis thaliana (Mouse-ear cress) PE=1 SV=1	predicted protein [Populus trichocarpa]
comp49957_c0	[L]	Replication, recombination and repair	--	--	putative polyprotein [Zea mays]
comp120949_c0	--	--	--	Probable linoleate 9S-lipoxygenase 5 GN=LOX1.5 OS=Solanum tuberosum (Potato) PE=2 SV=1	lipoxygenase 1 [Taxus wallichiana var. chinensis]
comp68061_c0	--	--	--	--	predicted protein [Physcomitrella patens subsp. patens]
comp72765_c0	--	--	--	Endonuclease OS=Nicotiana tabacum (Common tobacco) PE=2 SV=1	reverse transcriptase [Picea abies]
comp112642_c0	--	--	--	Probable transcription factor KAN2 GN=KAN2 OS=Arabidopsis thaliana (Mouse-ear cress) PE=2 SV=1	KANADI like transcription factor [Vitis vinifera]
comp539387_c0	[V]	Defense mechanisms	--	ABC transporter C family member 9 GN=T2O9.140 OS=Arabidopsis thaliana (Mouse-ear cress) PE=2 SV=2	PREDICTED: ABC transporter C family member 9-like [Glycine max]
comp126209_c0	[RTKL]	--	K08282|0.0|ath:AT3G59410|protein kinase family protein	Probable serine/threonine-protein kinase GCN2 GN=GCN2 OS=Arabidopsis thaliana (Mouse-ear cress) PE=2 SV=2	Kinase family protein isoform 2 [Theobroma cacao]
comp122917_c0	[RTKL]	--	--	Serine/threonine-protein kinase-like protein At3g51990 (Precursor) GN=At3g51990 OS=Arabidopsis thaliana (Mouse-ear cress) PE=2 SV=1	unknown [Picea sitchensis]
comp87189_c0	[G]	Carbohydrate transport and metabolism	K01689|0.0|ppp:PHYPADRAFT_207186|hypothetical protein	Cytosolic enolase 3 GN=F16P2.6 OS=Arabidopsis thaliana (Mouse-ear cress) PE=2 SV=1	hypothetical protein SELMODRAFT_165356 [Selaginella moellendorffii]
comp1599541_c0	[R]	General function prediction only	--	--	zinc-binding alcohol dehydrogenase [Coniosporium apollinis CBS 100218]
comp126269_c1	[RTKL]	--	--	Probable serine/threonine-protein kinase WNK2 GN=OSJNBa0068N01.12 OS=Oryza sativa subsp. japonica (Rice) PE=2 SV=1	PREDICTED: probable serine/threonine-protein kinase WNK2 [Vitis vinifera]
comp94672_c0	--	--	K01188|9e-17|pop:POPTR_226169|hypothetical protein	Beta-glucosidase 6 (Precursor) GN=BGLU6 OS=Oryza sativa subsp. japonica (Rice) PE=1 SV=1	TPA: hypothetical protein ZEAMMB73_095768 [Zea mays]
comp82374_c0	--	--	--	Probable LRR receptor-like serine/threonine-protein kinase At1g34110 (Precursor) GN=At1g34110 OS=Arabidopsis thaliana (Mouse-ear cress) PE=2 SV=2	Leucine-rich repeat receptor protein kinase EXS precursor, putative [Ricinus communis]
comp87906_c0	--	--	--	--	acid phosphatase-like protein [Trichoderma reesei QM6a]
comp581597_c0	--	--	--	Probable RNA-dependent RNA polymerase 1 GN=RDR1 OS=Oryza sativa subsp. japonica (Rice) PE=2 SV=2	hypothetical protein M569_04468, partial [Genlisea aurea]
comp31117_c0	--	--	--	--	hyphally-regulated cell wall protein [Scheffersomyces stipitis CBS 6054]
comp862358_c0	--	--	--	Aspartic proteinase PCS1 (Precursor) GN=T7H20.240 OS=Arabidopsis thaliana (Mouse-ear cress) PE=2 SV=1	hypothetical protein PRUPE_ppa006030mg [Prunus persica]
comp124888_c0	[S]	Function unknown	--	Probably inactive leucine-rich repeat receptor-like protein kinase At2g25790 (Precursor) GN=At2g25790 OS=Arabidopsis thaliana (Mouse-ear cress) PE=1 SV=1	hypothetical protein VITISV_002381 [Vitis vinifera]
comp101784_c0	--	--	--	--	unknown [Picea sitchensis]
comp117851_c0	[S]	Function unknown	--	Probable WRKY transcription factor 19 GN=WRKY19 OS=Arabidopsis thaliana (Mouse-ear cress) PE=2 SV=1	NBS-LRR disease resistance protein homologue [Hordeum vulgare]
comp115508_c3	--	--	--	Magnesium transporter MRS2-F OS=Oryza sativa subsp. japonica (Rice) PE=1 SV=1	unknown [Picea sitchensis]
comp459901_c0	--	--	--	Pentatricopeptide repeat-containing protein At2g13600 GN=PCMP-E76 OS=Arabidopsis thaliana (Mouse-ear cress) PE=3 SV=1	Pinus taeda anonymous locus 0_12580_02 genomic sequence
comp123750_c0	[R]	General function prediction only	--	N-carbamoylputrescine amidase GN=CPA OS=Solanum lycopersicum (Tomato) PE=2 SV=1	unknown [Picea sitchensis]
comp126885_c1	[RTKL]	--	--	Proline-rich receptor-like protein kinase PERK1 GN=PERK1 OS=Arabidopsis thaliana (Mouse-ear cress) PE=1 SV=1	Kinase protein with adenine nucleotide alpha hydrolases-like domain [Theobroma cacao]
comp106237_c1	[EH]	--	K00826|1e-37|zma:100192912|hypothetical protein LOC100192912	Branched-chain-amino-acid aminotransferase 3, chloroplastic (Precursor) GN=BCAT3 OS=Arabidopsis thaliana (Mouse-ear cress) PE=1 SV=1	unknown [Picea sitchensis]
comp6577_c0	--	--	--	Late embryogenesis abundant protein D-29 OS=Gossypium hirsutum (Upland cotton) PE=3 SV=1	hypothetical protein PRUPE_ppa008651mg [Prunus persica]
comp1631306_c0	[Q]	Secondary metabolites biosynthesis, transport and catabolism	K09843|5e-53|ath:AT5G45340|CYP707A3	Abscisic acid 8&apos;-hydroxylase 3 GN=CYP707A3 OS=Arabidopsis thaliana (Mouse-ear cress) PE=1 SV=1	unknown [Picea sitchensis]
comp89481_c0	[O]	Posttranslational modification, protein turnover, chaperones	--	Peroxiredoxin-2B GN=F12P19.14 OS=Arabidopsis thaliana (Mouse-ear cress) PE=1 SV=1	unknown [Picea sitchensis]
comp126597_c1	[S]	Function unknown	--	Metal-nicotianamine transporter YSL3 GN=YSL3 OS=Arabidopsis thaliana (Mouse-ear cress) PE=2 SV=1	unknown [Picea sitchensis]
comp106074_c0	--	--	--	--	conserved hypothetical protein [Ricinus communis]
comp213847_c0	--	--	--	--	O-fucosyltransferase family protein [Arabidopsis thaliana]
comp64875_c0	--	--	--	Probably inactive leucine-rich repeat receptor-like protein kinase IMK2 (Precursor) GN=IMK2 OS=Arabidopsis thaliana (Mouse-ear cress) PE=1 SV=1	LRR-kinase protein [Glycine max]
comp120032_c0	--	--	--	--	PREDICTED: uncharacterized protein LOC101248901 [Solanum lycopersicum]
comp115001_c0	[RTKL]	--	--	Wall-associated receptor kinase-like 14 (Precursor) GN=WAKL14 OS=Arabidopsis thaliana (Mouse-ear cress) PE=2 SV=2	PREDICTED: WAK-like kinase [Solanum lycopersicum]
comp107394_c0	--	--	--	Cysteine-rich receptor-like protein kinase 42 (Precursor) GN=CRK42 OS=Arabidopsis thaliana (Mouse-ear cress) PE=2 SV=1	unknown [Picea sitchensis]
comp115461_c0	--	--	--	Pentatricopeptide repeat-containing protein At2g27610 OS=Arabidopsis thaliana (Mouse-ear cress) PE=2 SV=1	Pinus taeda anonymous locus 0_10195_01 genomic sequence
comp92555_c0	--	--	--	Pentatricopeptide repeat-containing protein At4g02750 GN=PCMP-H24 OS=Arabidopsis thaliana (Mouse-ear cress) PE=3 SV=1	unknown [Picea sitchensis]
comp318552_c0	--	--	--	Pentatricopeptide repeat-containing protein At2g27610 OS=Arabidopsis thaliana (Mouse-ear cress) PE=2 SV=1	pentatricopeptide repeat protein [Cycas revoluta]
comp1022661_c0	--	--	--	Vegetative cell wall protein gp1 (Precursor) GN=GP1 OS=Chlamydomonas reinhardtii (Chlamydomonas smithii) PE=2 SV=1	Peptidase A1 [Macrophomina phaseolina MS6]
comp114243_c0	--	--	--	DNA mismatch repair protein MSH6 GN=T10M13.8 OS=Arabidopsis thaliana (Mouse-ear cress) PE=1 SV=2	unknown [Picea sitchensis]
comp121520_c0	--	--	--	--	PREDICTED: uncharacterized protein LOC101766322 [Setaria italica]
comp7767_c0	--	--	--	Endonuclease OS=Nicotiana tabacum (Common tobacco) PE=2 SV=1	hypothetical protein VITISV_032883 [Vitis vinifera]
comp124866_c0	--	--	--	--	hypothetical protein SORBIDRAFT_01g013490 [Sorghum bicolor]
comp107874_c0	[R]	General function prediction only	--	Guanine nucleotide-binding protein subunit beta-like protein GN=GBLP OS=Chlamydomonas reinhardtii (Chlamydomonas smithii) PE=1 SV=1	unknown [Picea sitchensis]
comp118728_c0	[RTKL]	--	--	Serine/threonine-protein kinase HT1 GN=HT1 OS=Arabidopsis thaliana (Mouse-ear cress) PE=1 SV=1	unknown [Picea sitchensis]
comp99526_c1	--	--	--	--	hypothetical protein ZEAMMB73_180981 [Zea mays]
comp101920_c0	[K]	Transcription	K11415|1e-100|ppp:PHYPADRAFT_164363|SRT1505	NAD-dependent protein deacylase (Precursor) GN=SRT1505 OS=Physcomitrella patens subsp. patens (Moss) PE=3 SV=1	hypothetical protein SELMODRAFT_3870 [Selaginella moellendorffii]
comp73305_c1	--	--	--	--	alcohol oxidase [Exophiala dermatitidis NIH/UT8656]
comp122537_c1	[R]	General function prediction only	K01412|0.0|vvi:100259477|hypothetical protein LOC100259477	Probable mitochondrial-processing peptidase subunit beta (Precursor) GN=At3g02090 OS=Arabidopsis thaliana (Mouse-ear cress) PE=1 SV=2	PREDICTED: probable mitochondrial-processing peptidase subunit beta [Vitis vinifera]
comp119640_c1	--	--	--	--	unknown [Picea sitchensis]
comp117016_c0	[R]	General function prediction only	--	Glycine-rich RNA-binding protein 4, mitochondrial (Precursor) GN=At3g23830 OS=Arabidopsis thaliana (Mouse-ear cress) PE=2 SV=1	unknown [Picea sitchensis]
comp110524_c0	[R]	General function prediction only	K14018|0.0|vvi:100243593|hypothetical protein LOC100243593	Dynein assembly factor with WDR repeat domains 1 GN=DAW1 OS=Chlamydomonas reinhardtii (Chlamydomonas smithii) PE=1 SV=1	PREDICTED: phospholipase A-2-activating protein [Vitis vinifera]
comp124003_c0	--	--	--	Systemin receptor SR160 (Precursor) OS=Solanum peruvianum (Peruvian tomato) PE=1 SV=1	unknown [Picea sitchensis]
comp106428_c0	--	--	K02866|4e-13|vvi:100262228|hypothetical protein LOC100262228	60S ribosomal protein L10 GN=RPL10 OS=Pinus taeda (Loblolly pine) PE=2 SV=1	unknown [Picea sitchensis]
comp91465_c0	--	--	--	Endonuclease OS=Nicotiana tabacum (Common tobacco) PE=2 SV=1	putative gag-pol polyprotein [Fragaria x ananassa]
comp716852_c0	--	--	--	--	unknown [Picea sitchensis]
comp120859_c0	[E]	Amino acid transport and metabolism	K01354|0.0|sbi:SORBI_10g031180|hypothetical protein	--	PREDICTED: protease 2-like [Glycine max]
comp122972_c0	--	--	--	--	Pinus taeda anonymous locus 0_11428_01 genomic sequence
comp811088_c0	--	--	--	--	PREDICTED: uncharacterized protein LOC101232673 [Cucumis sativus]
comp114436_c0	--	--	--	Pentatricopeptide repeat-containing protein At2g17033 GN=At2g17033 OS=Arabidopsis thaliana (Mouse-ear cress) PE=2 SV=1	Pentatricopeptide (PPR) repeat-containing protein, putative [Theobroma cacao]
comp1509583_c0	[L]	Replication, recombination and repair	--	Glycine-rich RNA-binding protein 1 (Fragment) GN=GRP1 OS=Sorghum bicolor (Sorghum) PE=2 SV=1	rna-binding protein fus tls [Ophiostoma piceae UAMH 11346]
comp120132_c0	[S]	Function unknown	--	Iron-sulfur assembly protein IscA-like 2, mitochondrial (Precursor) GN=At5g03905 OS=Arabidopsis thaliana (Mouse-ear cress) PE=2 SV=2	unknown [Picea sitchensis]
comp27919_c0	--	--	--	Anthocyanidin 5,3-O-glucosyltransferase GN=RhGT1 OS=Rosa hybrid cultivar PE=2 SV=1	glycosyltransferase UGT88A1 [Malus pumila]
comp101822_c0	--	--	--	--	unknown [Picea sitchensis]
comp774551_c0	--	--	--	--	hypothetical protein CARUB_v10005004mg [Capsella rubella]
comp1319004_c0	--	--	--	Light-regulated protein (Precursor) OS=Oryza sativa subsp. japonica (Rice) PE=2 SV=1	hypothetical protein PRUPE_ppa013059mg [Prunus persica]
comp121294_c0	--	--	--	Glycine-rich cell wall structural protein 1.8 (Precursor) OS=Phaseolus vulgaris (Kidney bean) PE=2 SV=1	predicted protein [Populus trichocarpa]
comp118281_c0	--	--	--	--	unknown [Picea sitchensis]
comp120228_c5	[R]	General function prediction only	K00588|4e-34|vvi:100243978|hypothetical protein LOC100243978	Caffeoyl-CoA O-methyltransferase 3 GN=CCOAOMT3 OS=Nicotiana tabacum (Common tobacco) PE=2 SV=2	unknown [Picea sitchensis]
comp10507_c0	--	--	--	--	Uncharacterized protein TCM_000492 [Theobroma cacao]
comp110389_c0	--	--	--	--	LIM domain-containing protein A, putative isoform 2 [Theobroma cacao]
comp20210_c0	--	--	--	--	hypothetical protein SELMODRAFT_423964 [Selaginella moellendorffii]
comp39916_c0	--	--	--	--	OSJNBb0015C06.3 [Oryza sativa Japonica Group]
comp119084_c0	[G]	Carbohydrate transport and metabolism	K01623|1e-138|vvi:100255859|hypothetical protein LOC100255859	Probable fructose-bisphosphate aldolase 1, chloroplastic (Precursor) GN=FBA1 OS=Arabidopsis thaliana (Mouse-ear cress) PE=1 SV=2	plastidic aldolase [Solanum tuberosum]
comp103314_c0	--	--	--	Cysteine-rich receptor-like protein kinase 2 (Precursor) GN=CRK2 OS=Arabidopsis thaliana (Mouse-ear cress) PE=2 SV=1	PREDICTED: cysteine-rich receptor-like protein kinase 2-like [Solanum lycopersicum]
comp354_c0	--	--	--	Leucine-rich repeat receptor-like serine/threonine-protein kinase BAM1 (Precursor) GN=BAM1 OS=Arabidopsis thaliana (Mouse-ear cress) PE=1 SV=1	hypothetical protein SORBIDRAFT_01g006690 [Sorghum bicolor]
comp71124_c0	[RTKL]	--	--	Probably inactive leucine-rich repeat receptor-like protein kinase IMK2 (Precursor) GN=IMK2 OS=Arabidopsis thaliana (Mouse-ear cress) PE=1 SV=1	hypothetical protein VITISV_018744 [Vitis vinifera]
comp124374_c0	[M]	Cell wall/membrane/envelope biogenesis	--	--	unknown [Picea sitchensis]
comp97263_c1	--	--	--	--	unknown [Picea sitchensis]
comp94282_c0	--	--	--	--	unknown [Picea sitchensis]
comp130789_c0	[E]	Amino acid transport and metabolism	K01850|1e-126|vvi:100266283|similar to putative chorismate mutase	Chorismate mutase 3, chloroplastic (Precursor) GN=CM3 OS=Arabidopsis thaliana (Mouse-ear cress) PE=1 SV=1	putative chorismate mutase [Fagus sylvatica]
comp114652_c1	--	--	--	Mitogen-activated protein kinase kinase kinase NPK1 GN=NPK1 OS=Nicotiana tabacum (Common tobacco) PE=1 SV=1	unnamed protein product [Vitis vinifera]
comp297325_c0	--	--	--	Pentatricopeptide repeat-containing protein At3g56550 GN=PCMP-H80 OS=Arabidopsis thaliana (Mouse-ear cress) PE=2 SV=1	unknown [Picea sitchensis]
comp362860_c0	--	--	--	--	PREDICTED: uncharacterized protein LOC101508631 [Cicer arietinum]
comp1725812_c0	--	--	--	Pentatricopeptide repeat-containing protein At4g30700 GN=T10C21.50 OS=Arabidopsis thaliana (Mouse-ear cress) PE=2 SV=1	predicted protein [Populus trichocarpa]
comp774316_c0	--	--	--	--	PREDICTED: uncharacterized protein LOC101203804 [Cucumis sativus]
comp7964_c0	[C]	Energy production and conversion	--	Aconitate hydratase, cytoplasmic (Fragment) OS=Solanum tuberosum (Potato) PE=2 SV=1	uncharacterized protein LOC100216599 [Zea mays]
comp106198_c0	--	--	--	Cysteine proteinase inhibitor 6 (Precursor) GN=CYS6 OS=Arabidopsis thaliana (Mouse-ear cress) PE=2 SV=2	unknown [Picea sitchensis]
comp40459_c0	--	--	--	--	predicted protein [Populus trichocarpa]
comp120053_c0	--	--	--	--	unknown [Picea sitchensis]
comp593995_c0	[L]	Replication, recombination and repair	--	RNA-directed DNA polymerase homolog OS=Oenothera berteriana (Bertero&apos;s evening primrose) PE=4 SV=1	reverse transcriptase [Ginkgo biloba]
comp111468_c0	--	--	--	--	unknown [Picea sitchensis]
comp127780_c0	[R]	General function prediction only	--	Probable cytosolic iron-sulfur protein assembly protein CIAO1 homolog GN=CHLREDRAFT_130093 OS=Chlamydomonas reinhardtii (Chlamydomonas smithii) PE=3 SV=1	unknown [Picea sitchensis]
comp115169_c0	--	--	--	Pentatricopeptide repeat-containing protein At4g18750, chloroplastic (Precursor) GN=PCMP-H45 OS=Arabidopsis thaliana (Mouse-ear cress) PE=2 SV=1	hypothetical protein PRUPE_ppa025121mg [Prunus persica]
comp117411_c0	[G]	Carbohydrate transport and metabolism	K09872|0.0|ath:AT4G00430|PIP1	Probable aquaporin PIP1-4 OS=Arabidopsis thaliana (Mouse-ear cress) PE=1 SV=1	unknown [Picea sitchensis]
comp98441_c0	[L]	Replication, recombination and repair	--	--	hypothetical protein VITISV_039324 [Vitis vinifera]
comp93382_c0	--	--	--	--	PREDICTED: uncharacterized protein LOC100241547 [Vitis vinifera]
comp1408597_c0	--	--	--	--	hypothetical protein EMIHUDRAFT_123857, partial [Emiliania huxleyi CCMP1516]
comp94471_c0	--	--	--	Pentatricopeptide repeat-containing protein At5g56310 GN=PCMP-E13 OS=Arabidopsis thaliana (Mouse-ear cress) PE=2 SV=1	PREDICTED: pentatricopeptide repeat-containing protein At2g20540-like [Solanum lycopersicum]
comp76458_c0	--	--	--	Selenium-binding protein 1 GN=SBP1 OS=Arabidopsis thaliana (Mouse-ear cress) PE=1 SV=1	predicted protein [Populus trichocarpa]
comp122122_c0	[P]	Inorganic ion transport and metabolism	K01674|1e-24|pop:POPTR_294146|hypothetical protein	Nectarin-2 (Precursor) GN=NEC3 OS=Nicotiana langsdorffii x Nicotiana sanderae (Ornamental tobacco) PE=1 SV=1	unknown [Picea sitchensis]
comp107823_c0	--	--	--	--	unknown [Picea sitchensis]
comp115059_c1	--	--	--	Probable receptor-like protein kinase At5g15080 GN=At5g15080 OS=Arabidopsis thaliana (Mouse-ear cress) PE=1 SV=1	unknown [Picea sitchensis]
comp124473_c0	--	--	--	Leucine-rich repeat extensin-like protein 5 (Precursor) GN=LRX5 OS=Arabidopsis thaliana (Mouse-ear cress) PE=2 SV=2	PREDICTED: leucine-rich repeat extensin-like protein 4-like [Glycine max]
comp113781_c0	[Q]	Secondary metabolites biosynthesis, transport and catabolism	--	Abscisic acid 8&apos;-hydroxylase 1 GN=CYP707A1 OS=Arabidopsis thaliana (Mouse-ear cress) PE=2 SV=1	PREDICTED: abscisic acid 8&apos;-hydroxylase 3-like [Solanum lycopersicum]
comp29706_c0	--	--	--	--	hypothetical protein VITISV_035205 [Vitis vinifera]
comp86138_c1	--	--	--	Nuclear transport factor 2 GN=NTF2 OS=Arabidopsis thaliana (Mouse-ear cress) PE=2 SV=1	unknown [Picea sitchensis]
comp254624_c0	--	--	--	Pentatricopeptide repeat-containing protein At5g04780 OS=Arabidopsis thaliana (Mouse-ear cress) PE=2 SV=2	Pinus taeda anonymous locus 0_14503_01 genomic sequence
comp86995_c0	--	--	--	--	unknown [Picea sitchensis]
comp10440_c0	--	--	K10526|5e-08|ath:AT1G20510|OPCL1	4-coumarate--CoA ligase-like 5 GN=F5M15.17 OS=Arabidopsis thaliana (Mouse-ear cress) PE=1 SV=2	unknown [Picea sitchensis]
comp530077_c0	--	--	--	--	Pinus taeda anonymous locus 0_4342_01 genomic sequence
comp130728_c0	[U]	Intracellular trafficking, secretion, and vesicular transport	--	--	unknown [Picea sitchensis]
comp59796_c0	--	--	--	--	unknown [Picea sitchensis]
comp115823_c0	--	--	--	--	putative TIR/NBS/LRR disease resistance protein [Pinus taeda]
comp109875_c0	[RTKL]	--	--	Serine/threonine-protein kinase PBS1 GN=PBS1 OS=Arabidopsis thaliana (Mouse-ear cress) PE=1 SV=1	PREDICTED: serine/threonine-protein kinase PBS1-like [Vitis vinifera]
comp124523_c3	--	--	--	Pentatricopeptide repeat-containing protein At3g24000, mitochondrial (Precursor) GN=PCMP-H87 OS=Arabidopsis thaliana (Mouse-ear cress) PE=2 SV=1	unknown [Picea sitchensis]
comp88162_c0	--	--	--	Protein cornichon homolog 4 GN=At1g12390 OS=Arabidopsis thaliana (Mouse-ear cress) PE=1 SV=1	unknown [Picea sitchensis]
comp114838_c3	--	--	--	Formin-like protein 6 OS=Oryza sativa subsp. japonica (Rice) PE=2 SV=2	PREDICTED: formin-like protein 18-like [Cucumis sativus]
comp120304_c0	--	--	--	Putative disease resistance protein At4g11170 GN=At4g11170 OS=Arabidopsis thaliana (Mouse-ear cress) PE=2 SV=1	putative NBS-LRR protein G6229 [Pinus monticola]
comp125824_c0	--	--	K05531|2e-84|sbi:SORBI_02g009950|hypothetical protein	Galactomannan galactosyltransferase 1 GN=GMGT1 OS=Cyamopsis tetragonoloba (Guar) PE=1 SV=1	hypothetical protein SELMODRAFT_443878 [Selaginella moellendorffii]
comp126468_c0	--	--	--	--	unknown [Picea sitchensis]
comp103898_c1	--	--	--	Pentatricopeptide repeat-containing protein At4g25270, chloroplastic (Precursor) GN=PCMP-E53 OS=Arabidopsis thaliana (Mouse-ear cress) PE=3 SV=1	PREDICTED: pentatricopeptide repeat-containing protein At3g46790, chloroplastic-like [Cucumis sativus]
comp125200_c1	--	--	--	--	putative NBS-LRR protein G8504 [Pinus monticola]
comp113610_c0	--	--	--	KH domain-containing protein At4g18375 GN=At4g18375 OS=Arabidopsis thaliana (Mouse-ear cress) PE=2 SV=1	unknown [Picea sitchensis]
comp114549_c0	[A]	RNA processing and modification	--	Probable E3 ubiquitin ligase SUD1 GN=F28A23.140 OS=Arabidopsis thaliana (Mouse-ear cress) PE=1 SV=1	unknown [Picea sitchensis]
comp103420_c0	--	--	--	Zinc transporter 6, chloroplastic (Precursor) GN=ZIP6 OS=Arabidopsis thaliana (Mouse-ear cress) PE=3 SV=1	unknown [Picea sitchensis]
comp82180_c0	--	--	--	Pentatricopeptide repeat-containing protein At4g37170 OS=Arabidopsis thaliana (Mouse-ear cress) PE=3 SV=1	Pinus taeda anonymous locus 0_12933_01 genomic sequence
comp66905_c0	--	--	--	--	predicted protein [Physcomitrella patens subsp. patens]
comp115139_c2	--	--	--	Putative disease resistance protein At4g19050 GN=At4g19050 OS=Arabidopsis thaliana (Mouse-ear cress) PE=3 SV=2	unknown [Picea sitchensis]
comp110786_c0	--	--	--	--	unknown [Picea sitchensis]
comp72780_c0	--	--	--	Pentatricopeptide repeat-containing protein At4g33170 GN=PCMP-H53 OS=Arabidopsis thaliana (Mouse-ear cress) PE=3 SV=1	unknown [Picea sitchensis]
comp114459_c0	--	--	--	--	PREDICTED: uncharacterized protein LOC100259261 [Vitis vinifera]
comp117630_c1	--	--	--	--	hypothetical protein SELMODRAFT_118078 [Selaginella moellendorffii]
comp84542_c0	--	--	--	Putative pentatricopeptide repeat-containing protein At3g49142 OS=Arabidopsis thaliana (Mouse-ear cress) PE=3 SV=1	unknown [Picea sitchensis]
comp109630_c0	[L]	Replication, recombination and repair	--	--	PREDICTED: uncharacterized protein LOC101213746 [Cucumis sativus]
comp89706_c1	--	--	--	--	gag non-LTR retrotransposase [Arabidopsis cebennensis]
comp98649_c1	[C]	Energy production and conversion	--	Cannabidiolic acid synthase-like 2 (Precursor) GN=CBDAS3 OS=Cannabis sativa (Hemp) PE=2 SV=1	hypothetical protein PRUPE_ppa018084mg, partial [Prunus persica]
comp599969_c0	--	--	--	Endonuclease OS=Nicotiana tabacum (Common tobacco) PE=2 SV=1	unknown [Picea sitchensis]
comp122582_c0	[I]	Lipid transport and metabolism	K01897|0.0|osa:4351610|Os12g0168700	Long chain acyl-CoA synthetase 9, chloroplastic GN=LACS9 OS=Arabidopsis thaliana (Mouse-ear cress) PE=2 SV=1	long-chain acyl-CoA synthetase 1 [Helianthus annuus]
comp118680_c0	--	--	--	--	PREDICTED: uncharacterized protein LOC100264719 [Vitis vinifera]
comp546726_c0	--	--	--	--	PREDICTED: uncharacterized protein LOC100780312 [Glycine max]
comp108226_c0	--	--	--	Uncharacterized protein At5g41620 GN=At5g41620 OS=Arabidopsis thaliana (Mouse-ear cress) PE=1 SV=2	F11F12.2 protein, putative [Theobroma cacao]
comp89143_c0	--	--	--	Putative UPF0481 protein At3g02645 GN=At3g02645 OS=Arabidopsis thaliana (Mouse-ear cress) PE=3 SV=1	hypothetical protein 0_11495_01 [Pinus taeda]
comp79739_c0	--	--	--	Pentatricopeptide repeat-containing protein At1g74600, chloroplastic (Precursor) GN=PCMP-E69 OS=Arabidopsis thaliana (Mouse-ear cress) PE=2 SV=1	Pinus taeda anonymous locus 0_12580_02 genomic sequence
comp126242_c0	[O]	Posttranslational modification, protein turnover, chaperones	K00809|1e-158|rcu:RCOM_0663340|deoxyhypusine synthase, putative (EC:2.5.1.45)	Deoxyhypusine synthase GN=DHS OS=Brassica napus (Rape) PE=2 SV=1	deoxyhypusine synthase, putative [Ricinus communis]
comp125511_c0	--	--	--	Boron transporter 4 GN=BOR4 OS=Arabidopsis thaliana (Mouse-ear cress) PE=2 SV=1	unknown [Picea sitchensis]
comp121086_c0	[A]	RNA processing and modification	--	--	unknown [Picea sitchensis]
comp112850_c0	[QR]	--	--	Caffeic acid 3-O-methyltransferase GN=COMT1 OS=Catharanthus roseus (Madagascar periwinkle) PE=2 SV=1	o-methyltransferase, putative [Ricinus communis]
comp125363_c0	--	--	--	Heparanase-like protein 1 (Precursor) GN=At5g07830 OS=Arabidopsis thaliana (Mouse-ear cress) PE=2 SV=1	PREDICTED: heparanase-like protein 1-like [Vitis vinifera]
comp123856_c0	--	--	K12881|7e-81|vvi:100257081|hypothetical protein LOC100257081	29 kDa ribonucleoprotein, chloroplastic (Precursor) GN=RBP29 OS=Arabidopsis thaliana (Mouse-ear cress) PE=1 SV=2	PREDICTED: RNA and export factor-binding protein 2 [Vitis vinifera]
comp114076_c0	--	--	--	--	ORF133 [Pinus koraiensis]
comp89888_c1	--	--	--	--	unknown [Picea sitchensis]
comp118065_c0	--	--	--	--	hypothetical protein OsJ_18339 [Oryza sativa Japonica Group]
comp92147_c0	--	--	--	Transcription factor bHLH149 GN=T12M4.4 OS=Arabidopsis thaliana (Mouse-ear cress) PE=1 SV=1	unknown [Picea sitchensis]
comp116737_c1	[U]	Intracellular trafficking, secretion, and vesicular transport	--	Importin subunit alpha-1 GN=KAP1 OS=Arabidopsis thaliana (Mouse-ear cress) PE=1 SV=2	PREDICTED: importin subunit alpha-1 [Vitis vinifera]
comp449495_c0	--	--	--	--	hypothetical protein MBP_91N22.82 [Musa balbisiana]
comp122721_c5	[MG]	--	--	Isoflavone reductase homolog A622 OS=Nicotiana tabacum (Common tobacco) PE=2 SV=1	unknown [Picea sitchensis]
comp103961_c0	--	--	--	--	hypothetical protein SELMODRAFT_442287 [Selaginella moellendorffii]
comp38625_c0	--	--	--	Leucine-rich repeat receptor-like serine/threonine-protein kinase BAM1 (Precursor) GN=BAM1 OS=Arabidopsis thaliana (Mouse-ear cress) PE=1 SV=1	unnamed protein product [Vitis vinifera]
comp1086603_c0	--	--	K08914|6e-47|sbi:SORBI_02g036380|hypothetical protein	Chlorophyll a-b binding protein of LHCII type III, chloroplastic (Precursor) GN=LHBC OS=Hordeum vulgare (Barley) PE=2 SV=1	AT5G54270 [Arabidopsis thaliana]
comp89559_c0	--	--	K01177|2e-30|ath:AT4G17090|CT-BMY	Beta-amylase 3, chloroplastic (Precursor) OS=Arabidopsis thaliana (Mouse-ear cress) PE=1 SV=3	Pinus taeda anonymous locus 0_8796_01 genomic sequence
comp115486_c1	--	--	--	--	unknown [Picea sitchensis]
comp117751_c0	[D]	Cell cycle control, cell division, chromosome partitioning	K11547|1e-115|vvi:100249714|hypothetical protein LOC100249714	Filament-like plant protein 1 GN=FPP1 OS=Arabidopsis thaliana (Mouse-ear cress) PE=2 SV=1	PREDICTED: kinetochore protein NDC80 homolog [Vitis vinifera]
comp111811_c0	[V]	Defense mechanisms	--	E3 ubiquitin-protein ligase ORTHRUS 2 GN=F12K22.14 OS=Arabidopsis thaliana (Mouse-ear cress) PE=1 SV=1	unknown [Picea sitchensis]
comp1869960_c0	--	--	--	--	PREDICTED: LOW QUALITY PROTEIN: uncharacterized protein LOC101216349 [Cucumis sativus]
comp71285_c0	--	--	--	Endonuclease OS=Nicotiana tabacum (Common tobacco) PE=2 SV=1	PREDICTED: LOW QUALITY PROTEIN: uncharacterized protein LOC101216349 [Cucumis sativus]
comp118170_c0	--	--	--	Squamosa promoter-binding-like protein 15 OS=Oryza sativa subsp. japonica (Rice) PE=2 SV=1	PREDICTED: squamosa promoter-binding-like protein 14-like [Vitis vinifera]
comp701720_c0	--	--	--	Uncharacterized mitochondrial protein AtMg00300 GN=AtMg00300 OS=Arabidopsis thaliana (Mouse-ear cress) PE=4 SV=1	hypothetical protein VITISV_022696 [Vitis vinifera]
comp627934_c0	--	--	--	Jasmonate-induced protein homolog OS=Atriplex canescens (Fourwing saltbush) PE=2 SV=1	RecName: Full=Jasmonate-induced protein homolog
comp796930_c0	--	--	--	Gibberellin-regulated protein 6 (Precursor) GN=GASA6 OS=Arabidopsis thaliana (Mouse-ear cress) PE=2 SV=1	PREDICTED: gibberellin-regulated protein 6-like [Solanum lycopersicum]
comp96654_c0	--	--	--	Endonuclease OS=Nicotiana tabacum (Common tobacco) PE=2 SV=1	unknown [Picea sitchensis]
comp1051432_c0	--	--	--	--	hypothetical protein W97_08310 [Coniosporium apollinis CBS 100218]
comp118819_c3	--	--	--	--	polyprotein [Ananas comosus]
comp125893_c0	--	--	--	--	unknown [Picea sitchensis]
comp126636_c0	[O]	Posttranslational modification, protein turnover, chaperones	--	Subtilisin-like protease (Precursor) GN=K8K14.8 OS=Arabidopsis thaliana (Mouse-ear cress) PE=1 SV=1	subtilisin-like protein [Picea abies]
comp111826_c0	--	--	K00850|3e-07|zma:100281464|6-phosphofructokinase	6-phosphofructokinase 7 GN=PFK7 OS=Arabidopsis thaliana (Mouse-ear cress) PE=1 SV=1	unknown [Picea sitchensis]
comp82379_c0	[R]	General function prediction only	K13126|8e-38|pop:POPTR_287102|hypothetical protein	Polyadenylate-binding protein 8 GN=PAB8 OS=Arabidopsis thaliana (Mouse-ear cress) PE=1 SV=1	putative poly(A)-binding protein [Mangifera indica]
comp105280_c0	--	--	--	--	PREDICTED: acylamino-acid-releasing enzyme-like [Fragaria vesca subsp. vesca]
comp123098_c0	[R]	General function prediction only	--	--	PREDICTED: tetratricopeptide repeat protein 7B [Vitis vinifera]
comp66154_c0	--	--	--	--	predicted protein [Physcomitrella patens subsp. patens]
comp114907_c0	--	--	--	Tubby-like F-box protein 3 GN=TULP3 OS=Arabidopsis thaliana (Mouse-ear cress) PE=2 SV=1	unknown [Picea sitchensis]
comp124098_c1	[S]	Function unknown	--	Protein SUPPRESSOR OF npr1-1, CONSTITUTIVE 1 OS=Arabidopsis thaliana (Mouse-ear cress) PE=1 SV=3	unknown [Picea sitchensis]
comp90314_c0	--	--	--	--	alcohol oxidase [Agaricus bisporus var. bisporus H97]
comp121841_c0	--	--	--	Flowering time control protein FPA GN=FPA OS=Arabidopsis thaliana (Mouse-ear cress) PE=2 SV=2	unknown [Picea sitchensis]
comp1446231_c0	--	--	--	Unknown protein DS12 from 2D-PAGE of leaf, chloroplastic (Precursor) OS=Oryza sativa subsp. japonica (Rice) PE=2 SV=2	unknown [Medicago truncatula]
comp70053_c0	--	--	--	--	unknown [Picea sitchensis]
comp89744_c0	--	--	--	--	unknown [Picea sitchensis]
comp73363_c0	--	--	--	Cysteine-rich receptor-like protein kinase 8 (Precursor) GN=CRK8 OS=Arabidopsis thaliana (Mouse-ear cress) PE=2 SV=2	Pinus taeda anonymous locus 2_6183_01 genomic sequence
comp122017_c0	[QR]	--	--	Ribosomal RNA-processing protein 8 GN=At5g40530 OS=Arabidopsis thaliana (Mouse-ear cress) PE=2 SV=1	PREDICTED: ribosomal RNA-processing protein 8 [Vitis vinifera]
comp398219_c0	--	--	--	--	unknown [Picea sitchensis]
comp1525571_c0	[L]	Replication, recombination and repair	--	--	Putative polyprotein [Oryza sativa]
comp124521_c0	--	--	--	Histone-lysine N-methyltransferase ATXR5 OS=Arabidopsis thaliana (Mouse-ear cress) PE=2 SV=1	PREDICTED: uncharacterized LOC101214170 [Cucumis sativus]
comp117944_c0	[O]	Posttranslational modification, protein turnover, chaperones	K03347|1e-88|ppp:PHYPADRAFT_107536|hypothetical protein	Cullin-1 GN=CUL1 OS=Arabidopsis thaliana (Mouse-ear cress) PE=1 SV=1	unknown [Picea sitchensis]
comp105092_c0	--	--	--	Mediator-associated protein 1 GN=At4g25210 OS=Arabidopsis thaliana (Mouse-ear cress) PE=1 SV=1	unknown [Picea sitchensis]
comp65427_c0	--	--	--	Pentatricopeptide repeat-containing protein At4g37170 OS=Arabidopsis thaliana (Mouse-ear cress) PE=3 SV=1	predicted protein [Populus trichocarpa]
comp1212792_c0	[M]	Cell wall/membrane/envelope biogenesis	K12450|5e-62|vvi:100260586|hypothetical protein LOC100260586	Probable rhamnose biosynthetic enzyme 1 GN=RHM1 OS=Arabidopsis thaliana (Mouse-ear cress) PE=1 SV=1	PREDICTED: probable rhamnose biosynthetic enzyme 1-like [Glycine max]
comp8538_c0	--	--	--	--	predicted protein [Physcomitrella patens subsp. patens]
comp116297_c0	[O]	Posttranslational modification, protein turnover, chaperones	K01800|2e-92|vvi:100252270|hypothetical protein LOC100252270	Glutathione S-transferase zeta class OS=Euphorbia esula (Leafy spurge) PE=2 SV=1	zeta class glutathione S-transferase [Pinus tabuliformis]
comp109995_c0	[M]	Cell wall/membrane/envelope biogenesis	--	Probable xyloglucan glycosyltransferase 5 GN=CSLC5 OS=Arabidopsis thaliana (Mouse-ear cress) PE=1 SV=1	PREDICTED: probable xyloglucan glycosyltransferase 5 [Vitis vinifera]
comp108848_c0	--	--	--	--	PREDICTED: uncharacterized protein LOC100265882 [Vitis vinifera]
comp111956_c0	--	--	--	--	Pinus taeda anonymous locus 0_16347_01 genomic sequence
comp83948_c0	--	--	--	Putative pentatricopeptide repeat-containing protein At3g49142 OS=Arabidopsis thaliana (Mouse-ear cress) PE=3 SV=1	pentatricopeptide repeat protein [Cycas revoluta]
comp1492329_c0	--	--	--	--	Phytoalexin-deficient 4-2 protein [Medicago truncatula]
comp274094_c0	--	--	--	HMG1/2-like protein OS=Glycine max (Soybean) PE=2 SV=1	HMG1/2-like protein-like [Cucumis sativus]
comp116902_c1	--	--	--	Probable peptide/nitrate transporter At1g27040 GN=At1g27040 OS=Arabidopsis thaliana (Mouse-ear cress) PE=2 SV=1	hypothetical protein 0_17543_01 [Pinus taeda]
comp1281614_c0	--	--	K13448|4e-09|sbi:SORBI_08g007280|hypothetical protein	Probable calcium-binding protein CML22 OS=Oryza sativa subsp. japonica (Rice) PE=2 SV=1	Pinus taeda anonymous locus 0_14601_01 genomic sequence
comp625448_c0	--	--	--	Pentatricopeptide repeat-containing protein At1g74630 GN=PCMP-H71 OS=Arabidopsis thaliana (Mouse-ear cress) PE=2 SV=1	PREDICTED: pentatricopeptide repeat-containing protein At1g74630-like [Vitis vinifera]
comp126023_c0	[S]	Function unknown	--	Probable LRR receptor-like serine/threonine-protein kinase At4g08850 (Precursor) GN=At4g08850 OS=Arabidopsis thaliana (Mouse-ear cress) PE=1 SV=3	unknown [Picea sitchensis]
comp844396_c0	--	--	K02706|2e-50|pop:POPTR_812234|photosystem II D2 protein (PsbD)	Photosystem II D2 protein GN=psbD OS=Nicotiana tabacum (Common tobacco) PE=3 SV=1	photosystem II D2 protein [Leymus chinensis]
comp121682_c0	--	--	K14297|6e-19|rcu:RCOM_1314910|transporter, putative	E3 ubiquitin protein ligase DRIP2 GN=DRIP2 OS=Arabidopsis thaliana (Mouse-ear cress) PE=1 SV=1	transporter, putative [Ricinus communis]
comp69699_c0	--	--	K00517|7e-13|ath:AT5G25180|CYP71B14	Cytochrome P450 71B14 GN=CYP71B14 OS=Arabidopsis thaliana (Mouse-ear cress) PE=2 SV=1	unknown [Picea sitchensis]
comp109428_c0	--	--	K10803|2e-89|rcu:RCOM_0894660|DNA-repair protein xrcc1, putative	--	hypothetical protein PRUPE_ppa007133mg [Prunus persica]
comp114179_c0	--	--	--	--	predicted protein [Populus trichocarpa]
comp106582_c0	--	--	--	Endonuclease OS=Nicotiana tabacum (Common tobacco) PE=2 SV=1	unknown [Picea sitchensis]
comp103174_c0	--	--	--	--	unknown [Picea sitchensis]
comp117608_c0	--	--	--	--	unknown [Picea sitchensis]
comp544492_c0	--	--	--	--	unknown [Picea sitchensis]
comp116837_c1	[T]	Signal transduction mechanisms	--	Universal stress protein A-like protein GN=At3g01520 OS=Arabidopsis thaliana (Mouse-ear cress) PE=1 SV=2	unknown [Picea sitchensis]
comp304059_c0	--	--	K12860|1e-06|vvi:100243262|hypothetical protein LOC100243262	--	--
comp69912_c1	[I]	Lipid transport and metabolism	--	Methylsterol monooxygenase 1-3 GN=SMO1-3 OS=Arabidopsis thaliana (Mouse-ear cress) PE=2 SV=1	hypothetical protein BAUCODRAFT_77677 [Baudoinia compniacensis UAMH 10762]
comp8863_c1	--	--	--	Leucine-rich repeat receptor-like protein kinase PXL2 (Precursor) GN=PXL2 OS=Arabidopsis thaliana (Mouse-ear cress) PE=2 SV=1	hypothetical protein SORBIDRAFT_01g047250 [Sorghum bicolor]
comp239821_c0	--	--	--	--	unnamed protein product [Vitis vinifera]
comp71863_c0	--	--	--	Pentatricopeptide repeat-containing protein At3g24000, mitochondrial (Precursor) GN=PCMP-H87 OS=Arabidopsis thaliana (Mouse-ear cress) PE=2 SV=1	unnamed protein product [Vitis vinifera]
comp125578_c0	--	--	--	TMV resistance protein N GN=N OS=Nicotiana glutinosa (Tobacco) PE=1 SV=1	unknown [Picea sitchensis]
comp32912_c0	--	--	--	--	hypothetical protein GMDG_04872 [Geomyces destructans 20631-21]
comp121755_c0	--	--	--	--	hypothetical protein SELMODRAFT_448622 [Selaginella moellendorffii]
comp468837_c0	[E]	Amino acid transport and metabolism	K01759|5e-51|rcu:RCOM_0904280|lactoylglutathione lyase, putative (EC:4.4.1.5)	Putative lactoylglutathione lyase OS=Brassica oleracea var. gemmifera (Brussel sprouts) PE=2 SV=1	hypothetical protein [Citrus x paradisi]
comp101795_c2	--	--	--	--	PREDICTED: putative ribonuclease H protein At1g65750-like [Solanum lycopersicum]
comp96643_c0	--	--	--	--	unknown [Picea sitchensis]
comp122960_c0	--	--	--	--	unknown [Picea sitchensis]
comp103142_c0	[R]	General function prediction only	K14538|0.0|vvi:100242583|hypothetical protein LOC100242583	--	unknown [Picea sitchensis]
comp63590_c0	--	--	--	Pentatricopeptide repeat-containing protein At2g22070 GN=PCMP-H41 OS=Arabidopsis thaliana (Mouse-ear cress) PE=3 SV=1	pentatricopeptide repeat protein [Picea abies]
comp119309_c0	[MG]	--	K06118|0.0|osa:4338660|Os05g0387200	UDP-sulfoquinovose synthase, chloroplastic (Precursor) GN=SQD1 OS=Arabidopsis thaliana (Mouse-ear cress) PE=1 SV=1	unknown [Picea sitchensis]
comp88580_c0	[G]	Carbohydrate transport and metabolism	K01803|1e-43|rcu:RCOM_0660930|triosephosphate isomerase, putative (EC:5.3.1.1)	Triosephosphate isomerase, chloroplastic (Precursor) GN=TPIP1 OS=Spinacia oleracea (Spinach) PE=1 SV=1	hypothetical protein TRV_07880 [Trichophyton verrucosum HKI 0517]
comp364573_c0	--	--	--	Putative UPF0481 protein At3g02645 GN=At3g02645 OS=Arabidopsis thaliana (Mouse-ear cress) PE=3 SV=1	Uncharacterized protein TCM_000684 [Theobroma cacao]
comp112611_c0	--	--	--	Jasmonate O-methyltransferase GN=JMT OS=Arabidopsis thaliana (Mouse-ear cress) PE=1 SV=3	unknown [Picea sitchensis]
comp106918_c2	--	--	--	Aquaporin TIP1-2 GN=MFE16.17 OS=Arabidopsis thaliana (Mouse-ear cress) PE=1 SV=2	unknown [Picea sitchensis]
comp86155_c0	--	--	--	PRA1 family protein F1 GN=PRA1F1 OS=Arabidopsis thaliana (Mouse-ear cress) PE=1 SV=1	predicted protein [Hordeum vulgare subsp. vulgare]
comp80198_c1	--	--	--	--	unknown [Picea sitchensis]
comp119188_c0	--	--	--	--	unknown [Picea sitchensis]
comp115292_c0	[R]	General function prediction only	--	Histone-lysine N-methyltransferase SUVR4 GN=T27C4.2 OS=Arabidopsis thaliana (Mouse-ear cress) PE=2 SV=2	PREDICTED: histone-lysine N-methyltransferase SUVR1-like isoform X3 [Cicer arietinum]
comp76318_c0	--	--	--	--	PREDICTED: uncharacterized protein LOC101295649 [Fragaria vesca subsp. vesca]
comp127079_c0	[O]	Posttranslational modification, protein turnover, chaperones	K04043|0.0|pop:POPTR_833144|hypothetical protein	Heat shock 70 kDa protein 10, mitochondrial (Precursor) GN=At5g09590 OS=Arabidopsis thaliana (Mouse-ear cress) PE=2 SV=1	predicted protein [Populus trichocarpa]
comp124398_c0	[MG]	--	--	3-ketoacyl-CoA synthase 11 GN=KCS11 OS=Arabidopsis thaliana (Mouse-ear cress) PE=2 SV=1	3-ketoacyl-CoA synthase [Theobroma cacao]
comp112213_c0	--	--	K12836|1e-159|rcu:RCOM_0382140|U2 snrnp auxiliary factor, small subunit, putative	Splicing factor U2af small subunit A OS=Arabidopsis thaliana (Mouse-ear cress) PE=1 SV=1	unknown [Picea sitchensis]
comp331973_c0	--	--	--	Pentatricopeptide repeat-containing protein At1g08070 GN=PCMP-H12 OS=Arabidopsis thaliana (Mouse-ear cress) PE=2 SV=1	Pinus taeda anonymous locus 0_14992_02 genomic sequence
comp95120_c1	--	--	--	Pentatricopeptide repeat-containing protein At1g25360 GN=PCMP-H74 OS=Arabidopsis thaliana (Mouse-ear cress) PE=2 SV=1	pentatricopeptide repeat protein [Takakia lepidozioides]
comp426457_c0	--	--	K14297|1e-26|vvi:100249633|hypothetical protein LOC100249633	--	PREDICTED: nuclear pore complex protein Nup98-Nup96-like isoform 1 [Vitis vinifera]
comp109896_c0	[S]	Function unknown	--	Putative disease resistance protein RGA1 GN=RGA1 OS=Solanum bulbocastanum (Wild potato) PE=2 SV=2	unknown [Picea sitchensis]
comp120983_c0	[I]	Lipid transport and metabolism	--	Probable carboxylesterase 8 GN=CXE8 OS=Arabidopsis thaliana (Mouse-ear cress) PE=2 SV=1	Gibberellin receptor GID1 [Medicago truncatula]
comp122783_c0	--	--	--	--	unknown [Picea sitchensis]
comp116256_c0	--	--	--	Endonuclease OS=Nicotiana tabacum (Common tobacco) PE=2 SV=1	putative polyprotein [Solanum lycopersicum]
comp124744_c0	[R]	General function prediction only	K07052|0.0|vvi:100249222|hypothetical protein LOC100249222	Embryogenesis-associated protein EMB8 GN=EMB8 OS=Picea glauca (White spruce) PE=2 SV=1	PREDICTED: uncharacterized protein LOC100249222 [Vitis vinifera]
comp116996_c0	--	--	--	--	hypothetical protein 0_18261_01, partial [Pinus mugo]
comp116417_c0	[J]	Translation, ribosomal structure and biogenesis	K06442|1e-138|rcu:RCOM_1628240|Hemolysin A, putative	--	unknown [Picea sitchensis]
comp97102_c0	--	--	--	Pentatricopeptide repeat-containing protein At1g62720 GN=At1g62720 OS=Arabidopsis thaliana (Mouse-ear cress) PE=2 SV=1	pentatricopeptide repeat-containing protein, putative [Ricinus communis]
comp126914_c0	--	--	--	--	PREDICTED: uncharacterized protein LOC100818429 [Glycine max]
comp65631_c0	--	--	--	Putative pentatricopeptide repeat-containing protein At1g68930 GN=PCMP-H22 OS=Arabidopsis thaliana (Mouse-ear cress) PE=3 SV=1	hypothetical protein TRIUR3_30617 [Triticum urartu]
comp87293_c1	--	--	--	--	unknown [Picea sitchensis]
comp118857_c0	--	--	--	Dynamin-2A GN=F14N23.17 OS=Arabidopsis thaliana (Mouse-ear cress) PE=1 SV=2	PREDICTED: dynamin-2B-like [Fragaria vesca subsp. vesca]
comp65933_c0	--	--	--	Pentatricopeptide repeat-containing protein At1g11290 GN=T28P6.20 OS=Arabidopsis thaliana (Mouse-ear cress) PE=2 SV=1	Pinus taeda anonymous locus 0_10195_01 genomic sequence
comp85617_c0	--	--	--	Probable carboxylesterase 15 GN=CXE15 OS=Arabidopsis thaliana (Mouse-ear cress) PE=2 SV=1	unknown [Picea sitchensis]
comp1487610_c0	--	--	--	--	hypothetical protein VITISV_017285 [Vitis vinifera]
comp115374_c1	--	--	--	Glucan endo-1,3-beta-glucosidase 8 (Precursor) GN=At1g64760 OS=Arabidopsis thaliana (Mouse-ear cress) PE=1 SV=2	unknown [Picea sitchensis]
comp5957_c0	[LKJ]	--	K12823|4e-21|vvi:100260348|hypothetical protein LOC100260348	DEAD-box ATP-dependent RNA helicase 20 OS=Oryza sativa subsp. japonica (Rice) PE=3 SV=2	unknown [Picea sitchensis]
comp123516_c0	--	--	--	MFP1 attachment factor 1 GN=MAF1 OS=Solanum lycopersicum (Tomato) PE=1 SV=1	MFP1 attachment factor 1 [Glycine max]
comp85828_c0	--	--	--	--	unknown [Picea sitchensis]
comp110711_c2	--	--	--	Pentatricopeptide repeat-containing protein At3g24000, mitochondrial (Precursor) GN=PCMP-H87 OS=Arabidopsis thaliana (Mouse-ear cress) PE=2 SV=1	unknown [Picea sitchensis]
comp101855_c0	[H]	Coenzyme transport and metabolism	K01724|2e-56|pop:POPTR_887818|hypothetical protein	--	unknown [Picea sitchensis]
comp16939_c0	--	--	--	Zinc finger CCCH domain-containing protein 31 GN=At2g47680 OS=Arabidopsis thaliana (Mouse-ear cress) PE=2 SV=2	hypothetical protein CMQ_5283 [Grosmannia clavigera kw1407]
comp118438_c0	--	--	--	--	unknown [Picea sitchensis]
comp106472_c0	--	--	--	Toll/interleukin-1 receptor-like protein GN=TIR OS=Arabidopsis thaliana (Mouse-ear cress) PE=1 SV=1	TIR/X [Pinus taeda]
comp392721_c0	--	--	--	--	Pinus taeda anonymous locus 0_6799_01 genomic sequence
comp122601_c0	--	--	--	Protein SUPPRESSOR OF npr1-1, CONSTITUTIVE 1 OS=Arabidopsis thaliana (Mouse-ear cress) PE=1 SV=3	unknown [Picea sitchensis]
comp119740_c0	[L]	Replication, recombination and repair	K03424|1e-166|sbi:SORBI_02g003300|hypothetical protein	--	unknown [Picea sitchensis]
comp124024_c0	--	--	--	--	predicted protein [Populus trichocarpa]
comp123581_c2	--	--	--	Pentatricopeptide repeat-containing protein At5g19020, mitochondrial (Precursor) GN=PCMP-E42 OS=Arabidopsis thaliana (Mouse-ear cress) PE=2 SV=1	unknown [Picea sitchensis]
comp409232_c0	--	--	--	Pollen-specific leucine-rich repeat extensin-like protein 1 (Precursor) GN=PEX1 OS=Arabidopsis thaliana (Mouse-ear cress) PE=2 SV=1	--
comp91376_c0	--	--	--	--	unnamed protein product [Vitis vinifera]
comp621824_c0	--	--	--	--	unnamed protein product [Oryza sativa Japonica Group]
comp122696_c0	--	--	--	--	unknown [Picea sitchensis]
comp1439991_c0	--	--	K04120|1e-17|rcu:RCOM_0557410|Ent-kaurene synthase A, chloroplast precursor, putative (EC:5.5.1.13)	Pinene synthase, chloroplastic (Precursor) GN=ag3 OS=Abies grandis (Grand fir) PE=1 SV=1	(E,E)-alpha-farnesene synthase/(E)-beta-ocimene synthase [Picea engelmannii x Picea glauca]
comp290386_c0	--	--	--	C-terminal binding protein AN GN=AN OS=Arabidopsis thaliana (Mouse-ear cress) PE=1 SV=1	carboxy-terminal binding protein [Larix gmelinii]
comp625908_c0	--	--	--	--	hypothetical protein 0_4229_01 [Pinus taeda]
comp127540_c0	--	--	--	--	unknown [Picea sitchensis]
comp657653_c0	--	--	K13422|6e-61|rcu:RCOM_0864470|Transcription factor AtMYC2, putative (EC:1.3.1.74)	Transcription factor MYC2 GN=At1g32640 OS=Arabidopsis thaliana (Mouse-ear cress) PE=1 SV=2	BHLH domain class transcription factor [Malus domestica]
comp115290_c0	[R]	General function prediction only	--	Aminomethyltransferase, mitochondrial (Precursor) GN=GDCST OS=Flaveria trinervia (Clustered yellowtops) PE=3 SV=1	PREDICTED: aminomethyltransferase [Vitis vinifera]
comp101639_c0	--	--	--	Uncharacterized GPI-anchored protein At4g28100 (Precursor) GN=At4g28100 OS=Arabidopsis thaliana (Mouse-ear cress) PE=1 SV=1	PREDICTED: uncharacterized GPI-anchored protein At4g28100-like [Fragaria vesca subsp. vesca]
comp108323_c0	[RTKL]	--	--	Probable LRR receptor-like serine/threonine-protein kinase At2g24230 (Precursor) GN=At2g24230 OS=Arabidopsis thaliana (Mouse-ear cress) PE=2 SV=1	Leucine-rich repeat protein kinase family protein [Theobroma cacao]
comp121787_c0	--	--	--	CYSTM1 family protein A GN=At2g41420 OS=Arabidopsis thaliana (Mouse-ear cress) PE=3 SV=1	unknown [Picea sitchensis]
comp77931_c0	--	--	--	--	putative retrotransposon protein [Phyllostachys edulis]
comp121656_c1	--	--	--	E3 ubiquitin-protein ligase XBAT33 GN=XBAT33 OS=Arabidopsis thaliana (Mouse-ear cress) PE=2 SV=1	PREDICTED: E3 ubiquitin-protein ligase XBAT33-like [Glycine max]
comp109032_c0	--	--	--	--	unknown [Picea sitchensis]
comp84783_c0	[S]	Function unknown	K11275|5e-08|zma:541973|hon101	Histone H1 OS=Solanum lycopersicum (Tomato) PE=3 SV=1	unknown [Picea sitchensis]
comp1401052_c0	--	--	--	Putative ribonuclease H protein At1g65750 GN=At1g65750 OS=Arabidopsis thaliana (Mouse-ear cress) PE=3 SV=1	Uncharacterized protein TCM_000935 [Theobroma cacao]
comp93048_c0	--	--	--	Geraniol 8-hydroxylase GN=CYP76B6 OS=Catharanthus roseus (Madagascar periwinkle) PE=1 SV=1	unknown [Picea sitchensis]
comp102051_c0	--	--	--	Regulatory protein NPR4 GN=NPR4 OS=Arabidopsis thaliana (Mouse-ear cress) PE=1 SV=1	PREDICTED: regulatory protein NPR3 isoform 1 [Vitis vinifera]
comp66911_c0	--	--	--	Protein disulfide-isomerase 5-4 (Precursor) GN=T24A18.30 OS=Arabidopsis thaliana (Mouse-ear cress) PE=2 SV=1	Endoplasmic reticulum vesicle transporter protein isoform 1 [Theobroma cacao]
comp366915_c0	--	--	--	Pentatricopeptide repeat-containing protein At4g18840 GN=PCMP-E101 OS=Arabidopsis thaliana (Mouse-ear cress) PE=3 SV=2	hypothetical protein PRUPE_ppa025321mg [Prunus persica]
comp125275_c6	--	--	--	Putative pentatricopeptide repeat-containing protein At3g23330 GN=PCMP-H32 OS=Arabidopsis thaliana (Mouse-ear cress) PE=3 SV=1	unknown [Picea sitchensis]
comp116494_c0	[J]	Translation, ribosomal structure and biogenesis	K02938|1e-138|vvi:100248750|hypothetical protein LOC100248750	60S ribosomal protein L8 GN=RPL8 OS=Solanum lycopersicum (Tomato) PE=2 SV=1	unknown [Picea sitchensis]
comp110315_c0	[P]	Inorganic ion transport and metabolism	K01674|1e-109|rcu:RCOM_0544250|carbonic anhydrase, putative (EC:4.2.1.1)	Nectarin-2 (Precursor) GN=NEC3 OS=Nicotiana langsdorffii x Nicotiana sanderae (Ornamental tobacco) PE=1 SV=1	unknown [Picea sitchensis]
comp117939_c0	[O]	Posttranslational modification, protein turnover, chaperones	--	--	unknown [Picea sitchensis]
comp104244_c0	--	--	--	Eukaryotic initiation factor 4A OS=Triticum aestivum (Wheat) PE=2 SV=1	unknown [Picea sitchensis]
comp1492770_c0	[L]	Replication, recombination and repair	--	--	hypothetical protein VITISV_035256 [Vitis vinifera]
comp123819_c0	[L]	Replication, recombination and repair	K10773|1e-130|rcu:RCOM_0143730|endonuclease III, putative (EC:4.2.99.18)	--	endonuclease III, putative [Ricinus communis]
comp95388_c0	--	--	K13366|4e-50|vvi:100241347|hypothetical protein LOC100241347	Polyamine oxidase (Precursor) GN=PAO OS=Zea mays (Maize) PE=1 SV=1	putative flavoprotein-containing polyamine oxidase, partial [Pinus sylvestris]
comp121739_c0	[C]	Energy production and conversion	K00236|2e-37|ppp:PhpafMp15|sdh3	Succinate dehydrogenase cytochrome b560 subunit GN=SDH3 OS=Marchantia polymorpha (Liverwort) PE=3 SV=1	succinate dehydrogenase cytochrome subunit 3 [Cycas taitungensis]
comp1441690_c0	--	--	K00327|5e-69|vvi:100240979|hypothetical protein LOC100240979	NADPH--cytochrome P450 reductase GN=CPR OS=Catharanthus roseus (Madagascar periwinkle) PE=2 SV=1	hypothetical protein PRUPE_ppa002142mg [Prunus persica]
comp28012_c0	--	--	--	--	unknown [Picea sitchensis]
comp102165_c0	--	--	K11267|2e-07|ppp:PHYPADRAFT_146270|hypothetical protein	--	predicted protein [Physcomitrella patens subsp. patens]
comp108238_c0	--	--	--	Probable ATP synthase 24 kDa subunit, mitochondrial (Precursor) GN=At2g21870 OS=Arabidopsis thaliana (Mouse-ear cress) PE=1 SV=1	unknown [Picea sitchensis]
comp468080_c0	--	--	--	--	unknown [Picea sitchensis]
comp126556_c0	--	--	--	Toll/interleukin-1 receptor-like protein GN=TIR OS=Arabidopsis thaliana (Mouse-ear cress) PE=1 SV=1	unknown [Picea sitchensis]
comp98378_c0	--	--	--	--	unknown [Picea sitchensis]
comp770656_c0	[M]	Cell wall/membrane/envelope biogenesis	K00012|1e-48|ath:AT5G15490|UDP-glucose 6-dehydrogenase, putative (EC:1.1.1.22)	UDP-glucose 6-dehydrogenase 3 GN=UGD3 OS=Arabidopsis thaliana (Mouse-ear cress) PE=1 SV=1	putative UDP-glucose dehydrogenase [Sorghum bicolor]
comp111104_c0	[S]	Function unknown	--	Probable disease resistance protein At5g04720 GN=At5g04720 OS=Arabidopsis thaliana (Mouse-ear cress) PE=2 SV=1	NBS [Pinus taeda]
comp162912_c0	[S]	Function unknown	K10734|5e-76|osa:4345149|Os08g0274700	--	unknown [Picea sitchensis]
comp1575766_c0	[C]	Energy production and conversion	K01637|9e-34|rcu:RCOM_1362920|isocitrate lyase, putative (EC:4.1.3.1)	Isocitrate lyase OS=Ricinus communis (Castor bean) PE=2 SV=1	Pc22g03660 [Penicillium chrysogenum Wisconsin 54-1255]
comp116711_c0	--	--	--	Probable polyamine transporter At1g31830 GN=At1g31830 OS=Arabidopsis thaliana (Mouse-ear cress) PE=2 SV=1	amino acid transporter, putative [Ricinus communis]
comp124923_c0	[RTKL]	--	--	Probably inactive leucine-rich repeat receptor-like protein kinase At5g48380 (Precursor) GN=At5g48380 OS=Arabidopsis thaliana (Mouse-ear cress) PE=1 SV=1	unknown [Picea sitchensis]
comp575498_c0	--	--	--	--	hypothetical protein PRUPE_ppa018860mg [Prunus persica]
comp121605_c0	--	--	--	EPIDERMAL PATTERNING FACTOR-like protein 4 (Precursor) GN=EPFL4 OS=Arabidopsis thaliana (Mouse-ear cress) PE=3 SV=1	conserved hypothetical protein [Ricinus communis]
comp114375_c0	--	--	--	--	unknown [Picea sitchensis]
comp118148_c0	[R]	General function prediction only	K07976|1e-139|ath:AT4G17170|RABB1C	Ras-related protein RABB1c OS=Arabidopsis thaliana (Mouse-ear cress) PE=2 SV=1	RAB GTPase homolog B1C [Arabidopsis thaliana]
comp112760_c0	[RTKL]	--	--	Receptor-like protein kinase 2 (Precursor) GN=RCH2 OS=Arabidopsis thaliana (Mouse-ear cress) PE=1 SV=1	receptor protein kinase [Pinus sylvestris]
comp594235_c0	[C]	Energy production and conversion	K01638|1e-136|cre:CHLREDRAFT_196328|MAS1	Malate synthase, glyoxysomal OS=Cucumis sativus (Cucumber) PE=2 SV=2	malate synthase, glyoxysomal [Exophiala dermatitidis NIH/UT8656]
comp1021459_c0	--	--	--	Piriformospora indica-insensitive protein 2 (Precursor) GN=PII-2 OS=Arabidopsis thaliana (Mouse-ear cress) PE=2 SV=1	hypothetical protein SELMODRAFT_33328 [Selaginella moellendorffii]
comp121975_c0	[J]	Translation, ribosomal structure and biogenesis	K04567|0.0|vvi:100262063|hypothetical protein LOC100262063	Lysine--tRNA ligase GN=LYSRS OS=Solanum lycopersicum (Tomato) PE=2 SV=1	PREDICTED: lysine--tRNA ligase-like [Solanum lycopersicum]
comp1043943_c0	--	--	--	Expansin-A1 (Precursor) GN=F10D13_18 OS=Arabidopsis thaliana (Mouse-ear cress) PE=2 SV=1	unknown [Picea sitchensis]
comp619321_c0	--	--	K11204|3e-13|cme:CMG141C|gamma-glutamylcysteine synthetase	--	glutamate-cysteine ligase Gcs1, putative [Talaromyces stipitatus ATCC 10500]
comp129131_c0	--	--	--	BAG family molecular chaperone regulator 1 GN=BAG1 OS=Arabidopsis thaliana (Mouse-ear cress) PE=1 SV=1	unknown [Picea sitchensis]
comp126902_c0	[MU]	--	--	MAR-binding filament-like protein 1 GN=MFP1 OS=Arabidopsis thaliana (Mouse-ear cress) PE=1 SV=2	unnamed protein product [Blastocystis hominis]
comp112400_c0	--	--	--	--	predicted protein [Physcomitrella patens subsp. patens]
comp72231_c0	--	--	--	--	unknown [Picea sitchensis]
comp110593_c0	--	--	--	Linoleate 9S-lipoxygenase 1 GN=LOXA OS=Phaseolus vulgaris (Kidney bean) PE=3 SV=1	lipoxygenase 2 [Taxus wallichiana var. chinensis]
comp87928_c0	[S]	Function unknown	--	Probable disease resistance protein At4g27220 GN=At4g27220 OS=Arabidopsis thaliana (Mouse-ear cress) PE=2 SV=1	unknown [Picea sitchensis]
comp64561_c0	--	--	--	Pentatricopeptide repeat-containing protein At4g37170 OS=Arabidopsis thaliana (Mouse-ear cress) PE=3 SV=1	Pinus taeda anonymous locus 0_12933_01 genomic sequence
comp117236_c0	--	--	--	Peroxisome biogenesis protein 22 GN=PEX22 OS=Arabidopsis thaliana (Mouse-ear cress) PE=1 SV=1	unknown [Picea sitchensis]
comp788942_c0	--	--	K07407|2e-45|vvi:100248541|hypothetical protein LOC100248541	Alpha-galactosidase (Precursor) GN=OSJNBa0041P03 OS=Oryza sativa subsp. japonica (Rice) PE=1 SV=1	PREDICTED: alpha-galactosidase-like [Cucumis sativus]
comp112988_c0	[G]	Carbohydrate transport and metabolism	--	Probable beta-D-xylosidase 6 (Precursor) GN=BXL6 OS=Arabidopsis thaliana (Mouse-ear cress) PE=2 SV=1	predicted protein [Populus trichocarpa]
comp117854_c1	--	--	--	--	unknown [Picea sitchensis]
comp114873_c0	--	--	--	Beta-carotene isomerase D27, chloroplastic (Precursor) GN=D27 OS=Arabidopsis thaliana (Mouse-ear cress) PE=1 SV=1	unknown [Picea sitchensis]
comp117084_c1	[E]	Amino acid transport and metabolism	--	Probable polyamine transporter At3g13620 GN=At3g13620 OS=Arabidopsis thaliana (Mouse-ear cress) PE=2 SV=1	unknown [Picea sitchensis]
comp850149_c0	--	--	--	Leucine-rich repeat extensin-like protein 5 (Precursor) GN=LRX5 OS=Arabidopsis thaliana (Mouse-ear cress) PE=2 SV=2	hypothetical protein VOLCADRAFT_95759 [Volvox carteri f. nagariensis]
comp58104_c0	[J]	Translation, ribosomal structure and biogenesis	K02912|2e-22|rcu:RCOM_0379000|60S ribosomal protein L32, putative	60S ribosomal protein L32-1 GN=RPL32A OS=Arabidopsis thaliana (Mouse-ear cress) PE=2 SV=2	60S ribosomal protein L32 [Marssonina brunnea f. sp. &apos;multigermtubi&apos; MB_m1]
comp126138_c0	--	--	--	Flowering time control protein FCA OS=Arabidopsis thaliana (Mouse-ear cress) PE=1 SV=2	PREDICTED: flowering time control protein FCA [Vitis vinifera]
comp127290_c0	--	--	--	Pleckstrin homology domain-containing protein 1 GN=PH1 OS=Arabidopsis thaliana (Mouse-ear cress) PE=2 SV=2	unknown [Picea sitchensis]
comp1405251_c0	--	--	--	4,5-DOPA dioxygenase extradiol-like protein GN=At4g15093 OS=Arabidopsis thaliana (Mouse-ear cress) PE=2 SV=1	PREDICTED: LOW QUALITY PROTEIN: 4,5-DOPA dioxygenase extradiol-like protein-like [Glycine max]
comp105281_c0	--	--	--	--	unknown [Picea sitchensis]
comp106772_c1	--	--	K13103|5e-06|rcu:RCOM_1517460|tuftelin interacting protein, putative	--	--
comp123632_c2	--	--	--	Leucine-rich repeat receptor-like protein kinase PEPR2 (Precursor) GN=PEPR2 OS=Arabidopsis thaliana (Mouse-ear cress) PE=1 SV=1	serine-threonine protein kinase, plant-type, putative [Ricinus communis]
comp33523_c0	[M]	Cell wall/membrane/envelope biogenesis	--	Sulfated surface glycoprotein 185 (Precursor) OS=Volvox carteri (Green alga) PE=1 SV=1	hypothetical protein EMIHUDRAFT_311627 [Emiliania huxleyi CCMP1516]
comp1701034_c0	--	--	--	Polygalacturonase (Precursor) OS=Persea americana (Avocado) PE=2 SV=1	polygalacturonase A [Actinidia chinensis]
comp842991_c0	[L]	Replication, recombination and repair	--	--	hypothetical protein PRUPE_ppa025194mg, partial [Prunus persica]
comp86364_c0	[E]	Amino acid transport and metabolism	K01663|0.0|vvi:100262276|hypothetical protein LOC100262276	Cyclase (Precursor) GN=HISN4 OS=Arabidopsis thaliana (Mouse-ear cress) PE=2 SV=1	PREDICTED: imidazole glycerol phosphate synthase hisHF, chloroplastic [Vitis vinifera]
comp114247_c0	--	--	--	Transcription factor bHLH49 GN=T6L1.10 OS=Arabidopsis thaliana (Mouse-ear cress) PE=2 SV=1	unknown [Picea sitchensis]
comp106003_c0	--	--	K11498|1e-08|vvi:100252135|hypothetical protein LOC100252135	--	unnamed protein product [Vitis vinifera]
comp117863_c0	--	--	--	Dirigent protein 19 (Precursor) GN=DIR19 OS=Arabidopsis thaliana (Mouse-ear cress) PE=2 SV=1	hypothetical protein 0_18318_01 [Pinus taeda]
comp166510_c0	--	--	K00064|6e-15|ppp:PHYPADRAFT_193915|hypothetical protein	L-galactose dehydrogenase GN=LGALDH OS=Arabidopsis thaliana (Mouse-ear cress) PE=1 SV=1	predicted protein [Physcomitrella patens subsp. patens]
comp899442_c0	[RTKL]	--	K08789|1e-11|vcn:VOLCADRAFT_42650|stpk15	CBL-interacting serine/threonine-protein kinase 8 GN=T22A6.230 OS=Arabidopsis thaliana (Mouse-ear cress) PE=1 SV=1	calcium/calmodulin-dependent protein kinase kinase [Exophiala dermatitidis NIH/UT8656]
comp117478_c0	[M]	Cell wall/membrane/envelope biogenesis	--	Probable galacturonosyltransferase-like 7 GN=GATL7 OS=Arabidopsis thaliana (Mouse-ear cress) PE=2 SV=1	Galacturonosyltransferase-like 7 isoform 1 [Theobroma cacao]
comp697679_c0	--	--	--	Pentatricopeptide repeat-containing protein At3g53360, mitochondrial (Precursor) GN=PCMP-E86 OS=Arabidopsis thaliana (Mouse-ear cress) PE=2 SV=1	Pinus taeda anonymous locus 0_11486_01 genomic sequence
comp83300_c0	--	--	--	--	Pinus taeda anonymous locus 0_16821_02 genomic sequence
comp115621_c0	--	--	--	Probable disease resistance protein RDL6 GN=RDL6 OS=Arabidopsis thaliana (Mouse-ear cress) PE=2 SV=1	unknown [Picea sitchensis]
comp55309_c0	--	--	--	Purine permease 3 GN=PUP3 OS=Arabidopsis thaliana (Mouse-ear cress) PE=2 SV=1	hypothetical protein 0_18228_02 [Pinus taeda]
comp730552_c0	--	--	--	Protein SET DOMAIN GROUP 41 GN=F1I21 OS=Arabidopsis thaliana (Mouse-ear cress) PE=2 SV=1	hypothetical protein PRUPE_ppa023162mg, partial [Prunus persica]
comp1024903_c0	--	--	K01114|6e-09|rcu:RCOM_1505800|Phospholipase C 4 precursor, putative (EC:3.1.4.3)	--	Phospholipase C 4 precursor, putative [Ricinus communis]
comp83886_c0	--	--	--	--	hypothetical protein VITISV_032980 [Vitis vinifera]
comp1057701_c0	--	--	--	Pentatricopeptide repeat-containing protein At4g02750 GN=PCMP-H24 OS=Arabidopsis thaliana (Mouse-ear cress) PE=3 SV=1	unknown [Picea sitchensis]
comp117310_c0	[O]	Posttranslational modification, protein turnover, chaperones	--	Peptide methionine sulfoxide reductase B1, chloroplastic (Precursor) OS=Oryza sativa subsp. japonica (Rice) PE=2 SV=2	unknown [Picea sitchensis]
comp11923_c0	[R]	General function prediction only	--	29 kDa ribonucleoprotein, chloroplastic (Precursor) GN=RBP29 OS=Arabidopsis thaliana (Mouse-ear cress) PE=1 SV=2	nucleolin [Exophiala dermatitidis NIH/UT8656]
comp1210982_c0	--	--	--	BTB/POZ domain-containing protein At2g30600 GN=At2g30600/At2g30610 OS=Arabidopsis thaliana (Mouse-ear cress) PE=2 SV=1	predicted protein [Populus trichocarpa]
comp87644_c0	[P]	Inorganic ion transport and metabolism	--	--	unknown [Picea sitchensis]
comp102675_c2	--	--	--	SUMO-conjugating enzyme UBC9 GN=T13J8.70 OS=Arabidopsis thaliana (Mouse-ear cress) PE=1 SV=1	ubiquitin conjugating enzyme E2 [Lemna minor]
comp112929_c1	--	--	--	Probable galactinol--sucrose galactosyltransferase 2 GN=T8H10.120 OS=Arabidopsis thaliana (Mouse-ear cress) PE=2 SV=2	unnamed protein product [Vitis vinifera]
comp519853_c0	--	--	--	Pentatricopeptide repeat-containing protein At1g20230 GN=PCMP-H21 OS=Arabidopsis thaliana (Mouse-ear cress) PE=2 SV=2	Pinus taeda anonymous locus 0_12580_02 genomic sequence
comp123851_c0	[E]	Amino acid transport and metabolism	K13366|0.0|vvi:100241347|hypothetical protein LOC100241347	Polyamine oxidase (Precursor) GN=PAO OS=Zea mays (Maize) PE=1 SV=1	putative flavoprotein-containing polyamine oxidase, partial [Pinus sylvestris]
comp119240_c0	--	--	--	Protein MITOFERRINLIKE 1, chloroplastic (Precursor) GN=MFL1 OS=Arabidopsis thaliana (Mouse-ear cress) PE=2 SV=1	unknown [Picea sitchensis]
comp96328_c1	[B]	Chromatin structure and dynamics	K11251|1e-10|ath:AT5G59870|HTA6	Probable histone H2A.7 GN=At5g59870 OS=Arabidopsis thaliana (Mouse-ear cress) PE=1 SV=1	hypothetical protein 0_13794_01 [Pinus taeda]
comp62582_c0	[R]	General function prediction only	--	Peptidyl-prolyl cis-trans isomerase FKBP62 GN=MJL12.19 OS=Arabidopsis thaliana (Mouse-ear cress) PE=1 SV=2	unknown [Picea sitchensis]
comp68761_c0	--	--	--	Pentatricopeptide repeat-containing protein At3g12770 GN=PCMP-H43 OS=Arabidopsis thaliana (Mouse-ear cress) PE=2 SV=1	PREDICTED: pentatricopeptide repeat-containing protein At3g46790, chloroplastic-like [Cucumis sativus]
comp535256_c0	--	--	--	--	unknown [Picea sitchensis]
comp124703_c0	[C]	Energy production and conversion	--	Probable aldo-keto reductase 2 OS=Oryza sativa subsp. japonica (Rice) PE=2 SV=2	unknown [Picea sitchensis]
comp1878717_c0	--	--	--	--	hypothetical protein MYCGRDRAFT_110308 [Zymoseptoria tritici IPO323]
comp89640_c0	--	--	--	--	conserved hypothetical protein [Ricinus communis]
comp112476_c1	--	--	--	Copper transport protein ATX1 GN=ATX1 OS=Arabidopsis thaliana (Mouse-ear cress) PE=1 SV=1	unknown [Picea sitchensis]
comp88542_c0	--	--	--	E3 ubiquitin-protein ligase At3g02290 OS=Arabidopsis thaliana (Mouse-ear cress) PE=2 SV=1	unknown [Picea sitchensis]
comp1311727_c0	--	--	--	Probable serine/threonine-protein kinase At1g18390 (Precursor) GN=At1g18390 OS=Arabidopsis thaliana (Mouse-ear cress) PE=1 SV=2	unknown [Picea sitchensis]
comp107768_c0	[L]	Replication, recombination and repair	--	RNA-directed DNA polymerase homolog OS=Oenothera berteriana (Bertero&apos;s evening primrose) PE=4 SV=1	putative retroelement pol polyprotein [Arabidopsis thaliana]
comp66649_c0	[P]	Inorganic ion transport and metabolism	--	K(+) efflux antiporter 2, chloroplastic GN=F6N23.14/F6N23.15 OS=Arabidopsis thaliana (Mouse-ear cress) PE=1 SV=2	K+ efflux antiporter 1 [Theobroma cacao]
comp17567_c0	--	--	--	--	reverse transcriptase [Pinus elliottii]
comp117971_c0	--	--	--	Antimicrobial peptide 1 (Precursor) OS=Pinus monticola (Western white pine) PE=1 SV=2	antimicrobial peptide 1 [Pinus pinaster]
comp98221_c0	--	--	--	--	Uncharacterized protein isoform 2 [Theobroma cacao]
comp126626_c0	--	--	--	Calmodulin-interacting protein 111 GN=CIP111 OS=Arabidopsis thaliana (Mouse-ear cress) PE=1 SV=1	PREDICTED: cell division cycle protein 48 homolog AF_1297-like [Vitis vinifera]
comp158586_c0	--	--	--	--	hypothetical protein SERLA73DRAFT_80493 [Serpula lacrymans var. lacrymans S7.3]
comp117618_c0	--	--	--	Formin-like protein 13 GN=FH13 OS=Arabidopsis thaliana (Mouse-ear cress) PE=2 SV=3	hypothetical protein ZEAMMB73_719730 [Zea mays]
comp125085_c0	[K]	Transcription	K11592|0.0|vvi:100254311|hypothetical protein LOC100254311	Endoribonuclease Dicer homolog 3b GN=OSJNBa0029C15.23 OS=Oryza sativa subsp. japonica (Rice) PE=2 SV=2	hypothetical protein PRUPE_ppa000165mg [Prunus persica]
comp114467_c0	--	--	--	--	Uncharacterized protein TCM_010295 [Theobroma cacao]
comp125906_c1	--	--	--	--	PREDICTED: putative ribonuclease H protein At1g65750-like [Setaria italica]
comp624722_c0	--	--	--	--	unknown [Picea sitchensis]
comp116907_c0	[K]	Transcription	K12625|8e-52|pop:POPTR_1091637|hypothetical protein	Probable small nuclear ribonucleoprotein F GN=At4g30220 OS=Arabidopsis thaliana (Mouse-ear cress) PE=2 SV=1	unknown [Picea sitchensis]
comp591624_c0	--	--	--	Pentatricopeptide repeat-containing protein At4g33170 GN=PCMP-H53 OS=Arabidopsis thaliana (Mouse-ear cress) PE=3 SV=1	unknown [Picea sitchensis]
comp121096_c0	--	--	K00416|4e-37|pop:POPTR_710785|hypothetical protein	Cytochrome b-c1 complex subunit 6 OS=Solanum tuberosum (Potato) PE=1 SV=2	unknown [Picea sitchensis]
comp103765_c1	[TDK]	--	K03115|1e-114|ppp:PHYPADRAFT_219176|hypothetical protein	Casein kinase II subunit beta GN=CKB1 OS=Arabidopsis thaliana (Mouse-ear cress) PE=1 SV=1	unknown [Picea sitchensis]
comp524639_c0	--	--	--	--	unknown [Picea sitchensis]
comp125615_c0	[TDBLU]	--	K00914|0.0|vvi:100263708|hypothetical protein LOC100263708	Phosphatidylinositol 3-kinase, root isoform OS=Glycine max (Soybean) PE=2 SV=1	PREDICTED: phosphatidylinositol 3-kinase, root isoform [Vitis vinifera]
comp122366_c0	--	--	--	Histone-lysine N-methyltransferase SUVR5 GN=F27L4.9/F27L4.8/F27L4.7 OS=Arabidopsis thaliana (Mouse-ear cress) PE=1 SV=3	PREDICTED: histone-lysine N-methyltransferase SUVR5-like [Vitis vinifera]
comp116572_c1	[C]	Energy production and conversion	--	Iron-sulfur cluster assembly protein 1 (Precursor) GN=ISU1 OS=Arabidopsis thaliana (Mouse-ear cress) PE=2 SV=1	unknown [Picea sitchensis]
comp114910_c0	--	--	--	3-ketoacyl-CoA synthase 10 GN=T1D16.11 OS=Arabidopsis thaliana (Mouse-ear cress) PE=1 SV=2	unknown [Picea sitchensis]
comp118195_c0	--	--	--	--	conserved hypothetical protein [Ricinus communis]
comp94884_c0	--	--	--	TMV resistance protein N GN=N OS=Nicotiana glutinosa (Tobacco) PE=1 SV=1	unknown [Picea sitchensis]
comp111768_c0	--	--	--	Pentatricopeptide repeat-containing protein At3g62470, mitochondrial (Precursor) GN=At3g62470 OS=Arabidopsis thaliana (Mouse-ear cress) PE=2 SV=1	PREDICTED: pentatricopeptide repeat-containing protein At3g62470, mitochondrial-like [Vitis vinifera]
comp120353_c0	--	--	K11375|1e-137|pop:POPTR_567278|hypothetical protein	Elongator complex protein 4 GN=F11B9.14 OS=Arabidopsis thaliana (Mouse-ear cress) PE=1 SV=1	unknown [Picea sitchensis]
comp121882_c0	--	--	--	F-box protein SKIP31 GN=SKIP31 OS=Arabidopsis thaliana (Mouse-ear cress) PE=1 SV=1	unknown [Picea sitchensis]
comp122641_c1	--	--	--	--	unknown [Picea sitchensis]
comp93785_c0	[E]	Amino acid transport and metabolism	K01760|0.0|rcu:RCOM_1444740|cystathionine beta-lyase, putative (EC:4.4.1.1)	Cystathionine beta-lyase, chloroplastic (Precursor) GN=At3g57050 OS=Arabidopsis thaliana (Mouse-ear cress) PE=1 SV=1	cystathionine beta-lyase, putative [Ricinus communis]
comp125607_c2	--	--	--	Pentatricopeptide repeat-containing protein At4g02750 GN=PCMP-H24 OS=Arabidopsis thaliana (Mouse-ear cress) PE=3 SV=1	unknown [Picea sitchensis]
comp645790_c0	[L]	Replication, recombination and repair	--	Putative ribonuclease H protein At1g65750 GN=At1g65750 OS=Arabidopsis thaliana (Mouse-ear cress) PE=3 SV=1	Uncharacterized protein TCM_001832 [Theobroma cacao]
comp115117_c0	--	--	--	--	unknown [Picea sitchensis]
comp123709_c0	[T]	Signal transduction mechanisms	--	--	hypothetical protein MTR_5g047050 [Medicago truncatula]
comp108155_c1	[P]	Inorganic ion transport and metabolism	--	--	plasma membrane ATPase 2 [Aspergillus terreus NIH2624]
comp125670_c0	--	--	--	LRR receptor-like serine/threonine-protein kinase EFR (Precursor) GN=EFR OS=Arabidopsis thaliana (Mouse-ear cress) PE=1 SV=1	PREDICTED: probable LRR receptor-like serine/threonine-protein kinase At3g47570-like [Vitis vinifera]
comp111218_c0	--	--	--	Probable xyloglucan endotransglucosylase/hydrolase protein 27 (Precursor) GN=T23K3.4 OS=Arabidopsis thaliana (Mouse-ear cress) PE=2 SV=2	unknown [Picea sitchensis]
comp110766_c1	--	--	--	--	hypothetical protein 0_2487_01 [Pinus taeda]
comp83742_c0	--	--	--	--	Pinus taeda anonymous locus 0_13484_01 genomic sequence
comp104130_c0	--	--	--	Pentatricopeptide repeat-containing protein At4g02750 GN=PCMP-H24 OS=Arabidopsis thaliana (Mouse-ear cress) PE=3 SV=1	hypothetical protein 0_18789_01 [Pinus taeda]
comp80635_c0	--	--	--	--	PREDICTED: purple acid phosphatase 17-like [Cucumis sativus]
comp376481_c0	--	--	K13289|2e-24|rcu:RCOM_1627120|serine carboxypeptidase, putative (EC:3.4.16.5)	Serine carboxypeptidase-like 20 (Precursor) GN=SCPL20 OS=Arabidopsis thaliana (Mouse-ear cress) PE=2 SV=2	unknown [Medicago truncatula]
comp377670_c0	--	--	--	Probable proline transporter 2 GN=LOC_Os07g01090 OS=Oryza sativa subsp. japonica (Rice) PE=2 SV=1	glycinebetaine/proline transporter [Hordeum vulgare subsp. vulgare]
comp71810_c0	--	--	--	--	unknown [Picea sitchensis]
comp620016_c0	--	--	--	Pentatricopeptide repeat-containing protein At1g71460, chloroplastic (Precursor) GN=PCMP-A3 OS=Arabidopsis thaliana (Mouse-ear cress) PE=2 SV=1	PREDICTED: pentatricopeptide repeat-containing protein At1g71460, chloroplastic-like [Cucumis sativus]
comp100272_c0	--	--	--	Pentatricopeptide repeat-containing protein At1g08070 GN=PCMP-H12 OS=Arabidopsis thaliana (Mouse-ear cress) PE=2 SV=1	Pinus taeda anonymous locus 2_9455_01 genomic sequence
comp99175_c0	[H]	Coenzyme transport and metabolism	K13789|1e-30|ppp:PHYPADRAFT_201614|hypothetical protein	Geranylgeranyl pyrophosphate synthase, chloroplastic (Precursor) GN=GGPS1 OS=Catharanthus roseus (Madagascar periwinkle) PE=3 SV=1	unknown [Picea sitchensis]
comp116252_c0	[H]	Coenzyme transport and metabolism	K06125|1e-128|sbi:SORBI_04g038180|hypothetical protein	4-hydroxybenzoate polyprenyltransferase, mitochondrial (Precursor) GN=PPT1 OS=Arabidopsis thaliana (Mouse-ear cress) PE=2 SV=1	unknown [Picea sitchensis]
comp110224_c0	[CR]	--	--	Quinone oxidoreductase-like protein At1g23740, chloroplastic (Precursor) GN=At1g23740 OS=Arabidopsis thaliana (Mouse-ear cress) PE=1 SV=2	unknown [Picea sitchensis]
comp26992_c0	--	--	--	--	PREDICTED: tetraspanin-6-like [Cicer arietinum]
comp113984_c0	--	--	K11251|1e-70|osa:4343519|Os07g0545400	Probable histone H2A.2 OS=Oryza sativa subsp. japonica (Rice) PE=2 SV=1	unknown [Picea sitchensis]
comp123934_c0	[O]	Posttranslational modification, protein turnover, chaperones	--	Glutathione S-transferase TCHQD GN=TCHQD OS=Arabidopsis thaliana (Mouse-ear cress) PE=2 SV=1	TCHQD class glutathione S-transferase [Pinus tabuliformis]
comp78719_c0	[L]	Replication, recombination and repair	--	--	hypothetical protein VITISV_039324 [Vitis vinifera]
comp95864_c0	--	--	K13448|3e-26|pop:POPTR_734872|hypothetical protein	Probable calcium-binding protein CML49 GN=CML49 OS=Arabidopsis thaliana (Mouse-ear cress) PE=2 SV=1	predicted protein [Populus trichocarpa]
comp116586_c0	[M]	Cell wall/membrane/envelope biogenesis	K10999|0.0|vvi:100242715|hypothetical protein LOC100242715	Probable cellulose synthase A catalytic subunit 5 [UDP-forming] OS=Oryza sativa subsp. japonica (Rice) PE=2 SV=1	PREDICTED: probable cellulose synthase A catalytic subunit 5 [UDP-forming] [Vitis vinifera]
comp125249_c0	[LKJ]	--	--	DEAD-box ATP-dependent RNA helicase 40 OS=Oryza sativa subsp. japonica (Rice) PE=2 SV=2	PREDICTED: pre-mRNA-processing ATP-dependent RNA helicase prp5-like [Glycine max]
comp115992_c0	[RTKL]	--	--	Mitogen-activated protein kinase kinase 5 GN=MKK5 OS=Arabidopsis thaliana (Mouse-ear cress) PE=1 SV=2	Pinus taeda anonymous locus 2_8179_02 genomic sequence
comp120191_c0	[LKJ]	--	K13179|0.0|ppp:PHYPADRAFT_182770|hypothetical protein	DEAD-box ATP-dependent RNA helicase 27 OS=Oryza sativa subsp. japonica (Rice) PE=2 SV=1	predicted protein [Physcomitrella patens subsp. patens]
comp89684_c2	--	--	--	Pentatricopeptide repeat-containing protein At3g21470 GN=PCMP-E29 OS=Arabidopsis thaliana (Mouse-ear cress) PE=2 SV=1	PREDICTED: pentatricopeptide repeat-containing protein At1g08070-like [Cucumis sativus]
comp73518_c0	--	--	--	Nitrate reductase [NADPH] GN=NIAA OS=Phytophthora infestans (Potato late blight fungus) PE=3 SV=1	unknown [Picea sitchensis]
comp103335_c0	--	--	--	Serine/threonine-protein kinase BRI1-like 2 (Precursor) GN=F14H20.2 OS=Arabidopsis thaliana (Mouse-ear cress) PE=1 SV=1	unknown [Picea sitchensis]
comp492681_c0	--	--	--	Bifunctional pinoresinol-lariciresinol reductase GN=PLR_Fi1 OS=Forsythia intermedia (Border forsythia) PE=1 SV=1	pinoresinol-lariciresinol reductase TH2 [Tsuga heterophylla]
comp124566_c0	--	--	--	Embryonic protein DC-8 OS=Daucus carota (Carrot) PE=3 SV=1	unknown [Picea sitchensis]
comp122315_c0	--	--	K14488|2e-38|vvi:100266455|hypothetical protein LOC100266455	Auxin-induced protein 15A OS=Glycine max (Soybean) PE=2 SV=1	unknown [Picea sitchensis]
comp119626_c0	--	--	--	Glycine-rich RNA-binding protein 3, mitochondrial (Precursor) GN=MAF19_30 OS=Arabidopsis thaliana (Mouse-ear cress) PE=2 SV=1	hypothetical protein VITISV_038162 [Vitis vinifera]
comp110456_c0	[L]	Replication, recombination and repair	--	Uncharacterized mitochondrial protein AtMg00860 GN=AtMg00860 OS=Arabidopsis thaliana (Mouse-ear cress) PE=4 SV=1	PREDICTED: uncharacterized protein LOC101507913, partial [Cicer arietinum]
comp88040_c0	[I]	Lipid transport and metabolism	K00227|1e-151|rcu:RCOM_1728170|sterol desaturase, putative (EC:1.14.21.6)	Delta(7)-sterol-C5(6)-desaturase OS=Nicotiana tabacum (Common tobacco) PE=2 SV=1	unknown [Picea sitchensis]
comp101899_c0	--	--	--	Putative UDP-rhamnose:rhamnosyltransferase 1 GN=GT4 OS=Fragaria ananassa (Strawberry) PE=2 SV=1	unknown [Picea sitchensis]
comp96520_c0	--	--	--	Putative ribonuclease H protein At1g65750 GN=At1g65750 OS=Arabidopsis thaliana (Mouse-ear cress) PE=3 SV=1	putative non-LTR retrolelement reverse transcriptase [Arabidopsis thaliana]
comp122925_c1	--	--	--	--	unknown [Picea sitchensis]
comp636085_c0	--	--	--	Probable WRKY transcription factor 52 GN=At5g45260/At5g45270 OS=Arabidopsis thaliana (Mouse-ear cress) PE=2 SV=3	putative NBS-LRR protein GM09 [Pinus monticola]
comp46120_c0	[E]	Amino acid transport and metabolism	K00264|1e-18|ath:AT5G53460|GLT1	Glutamate synthase 1 [NADH], chloroplastic (Precursor) GN=GLT1 OS=Arabidopsis thaliana (Mouse-ear cress) PE=1 SV=2	hypothetical protein ZEAMMB73_993080 [Zea mays]
comp239332_c0	--	--	--	Acid phosphatase 1 (Precursor) GN=APS1 OS=Solanum lycopersicum (Tomato) PE=2 SV=1	unknown [Picea sitchensis]
comp704395_c0	[R]	General function prediction only	--	--	putative opsin-like protein [Neofusicoccum parvum UCRNP2]
comp66815_c0	--	--	--	Vegetative cell wall protein gp1 (Precursor) GN=GP1 OS=Chlamydomonas reinhardtii (Chlamydomonas smithii) PE=2 SV=1	unknown [Picea sitchensis]
comp366235_c0	--	--	--	Germin-like protein subfamily 1 member 13 (Precursor) GN=GLP6 OS=Arabidopsis thaliana (Mouse-ear cress) PE=2 SV=2	hypothetical protein SELMODRAFT_411562 [Selaginella moellendorffii]
comp101744_c0	--	--	--	NADH dehydrogenase [ubiquinone] 1 beta subcomplex subunit 2 GN=At1g76200 OS=Arabidopsis thaliana (Mouse-ear cress) PE=3 SV=1	unknown [Picea sitchensis]
comp830960_c0	[C]	Energy production and conversion	K02111|1e-14|ppp:PhpapaCp053|atpA	ATP synthase subunit alpha, chloroplastic GN=atpA OS=Pinus thunbergii (Japanese black pine) PE=3 SV=1	ATP synthase CF1 alpha chain [Cathaya argyrophylla]
comp74551_c0	[RTKL]	--	--	Wall-associated receptor kinase-like 14 (Precursor) GN=WAKL14 OS=Arabidopsis thaliana (Mouse-ear cress) PE=2 SV=2	PREDICTED: wall-associated receptor kinase-like 14-like [Cucumis sativus]
comp121338_c0	[H]	Coenzyme transport and metabolism	--	--	unknown [Picea sitchensis]
comp124909_c0	--	--	--	--	unknown [Picea sitchensis]
comp212997_c0	--	--	--	Auxin response factor 23 OS=Oryza sativa subsp. japonica (Rice) PE=1 SV=2	ARF-L2 protein [Ginkgo biloba]
comp121545_c0	--	--	--	Probable disease resistance protein At5g43730 GN=At5g43730 OS=Arabidopsis thaliana (Mouse-ear cress) PE=2 SV=1	unknown [Picea sitchensis]
comp123644_c1	--	--	--	--	unknown [Picea sitchensis]
comp111887_c0	--	--	--	Metacaspase-1 GN=T7I23.17 OS=Arabidopsis thaliana (Mouse-ear cress) PE=1 SV=1	unknown [Picea sitchensis]
comp519655_c0	[O]	Posttranslational modification, protein turnover, chaperones	--	Cell division control protein 48 homolog A GN=F8A24.11 OS=Arabidopsis thaliana (Mouse-ear cress) PE=1 SV=1	hypothetical protein PRUPE_ppa001607m1g, partial [Prunus persica]
comp118762_c0	[M]	Cell wall/membrane/envelope biogenesis	K00979|1e-164|pop:POPTR_771827|CMP-KDO synthetase	3-deoxy-manno-octulosonate cytidylyltransferase, mitochondrial (Precursor) GN=F14G24.28 OS=Arabidopsis thaliana (Mouse-ear cress) PE=1 SV=1	unknown [Picea sitchensis]
comp1102118_c0	--	--	--	Zinc finger CCCH domain-containing protein 4 OS=Oryza sativa subsp. japonica (Rice) PE=2 SV=1	hypothetical protein M569_14440, partial [Genlisea aurea]
comp249311_c0	[R]	General function prediction only	--	--	unknown [Picea sitchensis]
comp114197_c0	--	--	K02694|1e-114|vvi:100247987|hypothetical protein LOC100247987	Photosystem I reaction center subunit III, chloroplastic (Precursor) GN=PSAF OS=Spinacia oleracea (Spinach) PE=1 SV=1	RecName: Full=Photosystem I reaction center subunit III, chloroplastic; AltName: Full=Light-harvesting complex I 17 kDa protein; AltName: Full=PSI-F; Flags: Precursor
comp7376_c0	--	--	--	Uncharacterized mitochondrial protein AtMg00810 GN=AtMg00810 OS=Arabidopsis thaliana (Mouse-ear cress) PE=4 SV=1	Putative gag-pol polyprotein, identical [Solanum demissum]
comp768923_c0	--	--	--	Probable WRKY transcription factor 50 GN=WRKY50 OS=Arabidopsis thaliana (Mouse-ear cress) PE=2 SV=1	PREDICTED: probable WRKY transcription factor 51-like [Cucumis sativus]
comp126043_c0	[R]	General function prediction only	K14573|0.0|pop:POPTR_1086748|hypothetical protein	Polyadenylate-binding protein 4 GN=PAB4 OS=Arabidopsis thaliana (Mouse-ear cress) PE=1 SV=1	unnamed protein product [Vitis vinifera]
comp126591_c0	--	--	--	--	unknown [Picea sitchensis]
comp124281_c0	--	--	--	--	unknown [Picea sitchensis]
comp88214_c0	[J]	Translation, ribosomal structure and biogenesis	--	30S ribosomal protein S5, chloroplastic GN=rps5 OS=Odontella sinensis (Marine centric diatom) PE=3 SV=1	Ribosomal protein S5 family protein [Theobroma cacao]
comp1422617_c0	--	--	--	Probable plastid-lipid-associated protein 6, chloroplastic (Precursor) GN=MLM24.13 OS=Arabidopsis thaliana (Mouse-ear cress) PE=1 SV=1	unknown [Picea sitchensis]
comp104126_c0	--	--	--	UDP-glycosyltransferase 89B1 GN=UGT89B1 OS=Arabidopsis thaliana (Mouse-ear cress) PE=2 SV=2	unknown [Picea sitchensis]
comp116113_c0	[C]	Energy production and conversion	K08906|2e-51|vvi:100250897|hypothetical protein LOC100250897	Cytochrome c6, chloroplastic (Precursor) GN=petJ OS=Arabidopsis thaliana (Mouse-ear cress) PE=1 SV=1	unknown [Picea sitchensis]
comp111996_c0	--	--	--	Probably inactive leucine-rich repeat receptor-like protein kinase At5g48380 (Precursor) GN=At5g48380 OS=Arabidopsis thaliana (Mouse-ear cress) PE=1 SV=1	predicted protein [Physcomitrella patens subsp. patens]
comp64221_c0	--	--	--	Pentatricopeptide repeat-containing protein At2g33760 GN=PCMP-H6 OS=Arabidopsis thaliana (Mouse-ear cress) PE=3 SV=1	unknown [Picea sitchensis]
comp105395_c0	[R]	General function prediction only	--	Katanin p80 WD40 repeat-containing subunit B1 homolog GN=At5g23430 OS=Arabidopsis thaliana (Mouse-ear cress) PE=2 SV=3	predicted protein [Physcomitrella patens subsp. patens]
comp121976_c0	--	--	--	Pentatricopeptide repeat-containing protein At5g55840 GN=At5g55840 OS=Arabidopsis thaliana (Mouse-ear cress) PE=2 SV=2	Pentatricopeptide repeat (PPR) superfamily protein, putative isoform 2 [Theobroma cacao]
comp116309_c0	[MG]	--	--	Cinnamoyl-CoA reductase 1 GN=T24D18.5 OS=Arabidopsis thaliana (Mouse-ear cress) PE=1 SV=1	unknown [Picea sitchensis]
comp66765_c0	[K]	Transcription	K03008|4e-62|vvi:100259467|hypothetical protein LOC100259467	DNA-directed RNA polymerase II subunit RPB11 GN=RPB13.6 OS=Arabidopsis thaliana (Mouse-ear cress) PE=2 SV=1	unknown [Picea sitchensis]
comp1425889_c0	--	--	K01507|3e-40|sbi:SORBI_04g005710|hypothetical protein	Pyrophosphate-energized vacuolar membrane proton pump 1 GN=F7H2.3 OS=Arabidopsis thaliana (Mouse-ear cress) PE=1 SV=1	H+-pyrophosphatase [Vitis hybrid cultivar]
comp548281_c0	--	--	--	Floral homeotic protein PMADS 2 GN=PMADS2 OS=Petunia hybrida (Petunia) PE=2 SV=1	hypothetical protein PRUPE_ppa012927mg [Prunus persica]
comp1655298_c0	[IQR]	--	--	Short-chain dehydrogenase TIC 32, chloroplastic GN=TIC32 OS=Pisum sativum (Garden pea) PE=1 SV=1	short-chain dehydrogenase, putative [Ricinus communis]
comp103036_c1	--	--	K07407|5e-63|vvi:100245638|hypothetical protein LOC100245638	Alpha-galactosidase (Precursor) OS=Cyamopsis tetragonoloba (Guar) PE=1 SV=1	unknown [Picea sitchensis]
comp1402588_c0	--	--	--	--	hypothetical protein PRUPE_ppa010958mg [Prunus persica]
comp125786_c0	[S]	Function unknown	--	Dynein light chain 1, axonemal GN=LC1 OS=Chlamydomonas reinhardtii (Chlamydomonas smithii) PE=1 SV=1	Binding protein, putative isoform 1 [Theobroma cacao]
comp122820_c0	[C]	Energy production and conversion	K03885|0.0|vvi:100241384|hypothetical protein LOC100241384	External alternative NAD(P)H-ubiquinone oxidoreductase B1, mitochondrial (Precursor) GN=NDB1 OS=Solanum tuberosum (Potato) PE=3 SV=1	PREDICTED: NAD(P)H dehydrogenase B3, mitochondrial-like [Cucumis sativus]
comp347443_c0	--	--	K10891|6e-29|ath:AT4G14970|hypothetical protein	--	PREDICTED: Fanconi anemia group D2 protein homolog [Solanum lycopersicum]
comp1484673_c0	--	--	--	Endonuclease OS=Nicotiana tabacum (Common tobacco) PE=2 SV=1	hypothetical protein VITISV_020777 [Vitis vinifera]
comp94496_c0	--	--	--	Pentatricopeptide repeat-containing protein At3g62890 GN=PCMP-H82 OS=Arabidopsis thaliana (Mouse-ear cress) PE=2 SV=1	Pinus taeda anonymous locus 0_5528_01 genomic sequence
comp121981_c0	--	--	--	--	PREDICTED: uncharacterized protein LOC101293205 [Fragaria vesca subsp. vesca]
comp116028_c1	[E]	Amino acid transport and metabolism	--	Probable peptide/nitrate transporter At3g53960 GN=At3g53960 OS=Arabidopsis thaliana (Mouse-ear cress) PE=2 SV=2	unknown [Picea sitchensis]
comp102833_c0	--	--	K09287|2e-29|vvi:100250084|hypothetical protein LOC100250084	AP2/ERF and B3 domain-containing transcription factor At1g50680 GN=At1g50680 OS=Arabidopsis thaliana (Mouse-ear cress) PE=2 SV=1	unnamed protein product [Vitis vinifera]
comp97122_c1	--	--	--	Hypersensitive-induced response protein 2 GN=HIR2 OS=Arabidopsis thaliana (Mouse-ear cress) PE=1 SV=1	hypersensitive-induced reaction protein 2 [Hordeum vulgare subsp. vulgare]
comp125420_c0	[V]	Defense mechanisms	--	ABC transporter B family member 4 GN=F14M4.17 OS=Arabidopsis thaliana (Mouse-ear cress) PE=1 SV=1	MDR-like ABC transporter [Taxus cuspidata]
comp109686_c0	[M]	Cell wall/membrane/envelope biogenesis	--	Probable polygalacturonase OS=Vitis vinifera (Grape) PE=1 SV=1	PREDICTED: probable polygalacturonase-like [Brachypodium distachyon]
comp451454_c0	--	--	--	TMV resistance protein N GN=N OS=Nicotiana glutinosa (Tobacco) PE=1 SV=1	unknown [Picea sitchensis]
comp690367_c0	--	--	K12313|1e-52|zma:100274491|hypothetical protein LOC100274491	Actin OS=Coleochaete scutata PE=2 SV=1	actin [Venturia inaequalis]
comp123545_c0	--	--	--	--	JHL23C09.7 [Jatropha curcas]
comp125521_c1	[K]	Transcription	--	--	predicted protein [Populus trichocarpa]
comp82992_c0	--	--	K13146|2e-75|rcu:RCOM_1194550|hypothetical protein	--	Uncharacterized protein TCM_045378 [Theobroma cacao]
comp72093_c0	--	--	K08914|1e-98|vvi:100260599|hypothetical protein LOC100260599	Chlorophyll a-b binding protein 13, chloroplastic (Precursor) GN=CAB13 OS=Solanum lycopersicum (Tomato) PE=1 SV=1	unnamed protein product [Vitis vinifera]
comp70568_c0	--	--	--	--	unknown [Picea sitchensis]
comp1545277_c0	[RTKL]	--	--	CBL-interacting protein kinase 18 OS=Oryza sativa subsp. japonica (Rice) PE=2 SV=1	unnamed protein product [Aspergillus niger]
comp805795_c0	--	--	--	--	unknown [Picea sitchensis]
comp3087_c0	--	--	--	Mitochondrial adenine nucleotide transporter ADNT1 OS=Arabidopsis thaliana (Mouse-ear cress) PE=2 SV=1	unknown [Picea sitchensis]
comp179837_c0	--	--	--	Heat stress transcription factor B-4b OS=Oryza sativa subsp. japonica (Rice) PE=2 SV=1	Pinus taeda anonymous locus 0_17860_02 genomic sequence
comp118733_c0	--	--	--	--	unknown [Picea sitchensis]
comp1487279_c0	--	--	--	Pentatricopeptide repeat-containing protein At1g56690, mitochondrial (Precursor) GN=PCMP-H69 OS=Arabidopsis thaliana (Mouse-ear cress) PE=2 SV=1	PREDICTED: pentatricopeptide repeat-containing protein At1g56690, mitochondrial-like [Cicer arietinum]
comp95140_c1	[P]	Inorganic ion transport and metabolism	K03781|8e-80|vvi:100244516|hypothetical protein LOC100244516	Catalase isozyme 3 GN=CAT3 OS=Nicotiana plumbaginifolia (Leadwort-leaved tobacco) PE=1 SV=1	catalase [Eustoma grandiflorum]
comp115043_c1	--	--	--	Endonuclease OS=Nicotiana tabacum (Common tobacco) PE=2 SV=1	hypothetical protein VITISV_019364 [Vitis vinifera]
comp124867_c0	--	--	K03260|1e-109|vvi:100260481|hypothetical protein LOC100260481	Eukaryotic translation initiation factor isoform 4G-1 GN=OSJNBa0029H02.9 OS=Oryza sativa subsp. japonica (Rice) PE=2 SV=2	PREDICTED: eukaryotic initiation factor iso-4F subunit p82-34-like isoform 1 [Glycine max]
comp84123_c0	--	--	--	--	unknown [Picea sitchensis]
comp103507_c1	--	--	--	CBL-interacting serine/threonine-protein kinase 3 GN=T20P8.3 OS=Arabidopsis thaliana (Mouse-ear cress) PE=1 SV=2	CBL-interacting protein kinase 14 [Vitis vinifera]
comp116603_c0	[Q]	Secondary metabolites biosynthesis, transport and catabolism	--	Cytochrome P450 734A1 GN=F18A8.8 OS=Arabidopsis thaliana (Mouse-ear cress) PE=2 SV=1	unknown [Picea sitchensis]
comp118623_c0	--	--	--	--	unnamed protein product [Vitis vinifera]
comp112212_c1	--	--	--	Auxin response factor 6 GN=ARF6 OS=Arabidopsis thaliana (Mouse-ear cress) PE=1 SV=2	auxin response factor [Solanum nigrum]
comp94274_c0	--	--	--	--	unknown [Picea sitchensis]
comp119171_c0	[E]	Amino acid transport and metabolism	K00261|0.0|vvi:100250450|hypothetical protein LOC100250450	Glutamate dehydrogenase B GN=GDHB OS=Nicotiana plumbaginifolia (Leadwort-leaved tobacco) PE=2 SV=1	glutamate dehydrogenase [Pinus pinaster]
comp110455_c0	[J]	Translation, ribosomal structure and biogenesis	--	--	PREDICTED: uncharacterized RNA methyltransferase pc1998 [Vitis vinifera]
comp225169_c0	--	--	--	--	predicted protein [Uncinocarpus reesii 1704]
comp101834_c0	--	--	--	Chitin-binding lectin 1 (Precursor) OS=Solanum tuberosum (Potato) PE=1 SV=2	Os02g0467200 [Oryza sativa Japonica Group]
comp122968_c0	--	--	--	1-phosphatidylinositol-3-phosphate 5-kinase FAB1B GN=FAB1B OS=Arabidopsis thaliana (Mouse-ear cress) PE=2 SV=1	PREDICTED: uncharacterized protein LOC100246883 [Vitis vinifera]
comp115703_c0	[M]	Cell wall/membrane/envelope biogenesis	--	--	PREDICTED: uncharacterized protein LOC100253507 [Vitis vinifera]
comp371726_c0	--	--	--	Pentatricopeptide repeat-containing protein At4g18520 GN=PCMP-A2 OS=Arabidopsis thaliana (Mouse-ear cress) PE=2 SV=1	Pinus taeda anonymous locus 0_5528_01 genomic sequence
comp117372_c2	--	--	--	LRR receptor-like serine/threonine-protein kinase EFR (Precursor) GN=EFR OS=Arabidopsis thaliana (Mouse-ear cress) PE=1 SV=1	Putative LRR receptor-like serine/threonine-protein kinase [Aegilops tauschii]
comp108198_c0	[R]	General function prediction only	--	Protein TOPLESS GN=F7H2.9 OS=Arabidopsis thaliana (Mouse-ear cress) PE=1 SV=1	uncharacterized protein LOC100194042 [Zea mays]
comp126775_c0	--	--	--	Pentatricopeptide repeat-containing protein At5g55840 GN=At5g55840 OS=Arabidopsis thaliana (Mouse-ear cress) PE=2 SV=2	PREDICTED: pentatricopeptide repeat-containing protein At5g61990, mitochondrial-like [Vitis vinifera]
comp122222_c0	--	--	--	--	unknown [Picea sitchensis]
comp125975_c4	--	--	--	Putative disease resistance protein At4g19050 GN=At4g19050 OS=Arabidopsis thaliana (Mouse-ear cress) PE=3 SV=2	unknown [Picea sitchensis]
comp118115_c0	[R]	General function prediction only	--	--	unknown [Picea sitchensis]
comp81103_c1	--	--	--	UDP-glycosyltransferase 91C1 GN=UGT91C1 OS=Arabidopsis thaliana (Mouse-ear cress) PE=2 SV=1	unknown [Picea sitchensis]
comp112871_c1	--	--	--	--	hypothetical protein 2_10052_01, partial [Pinus mugo]
comp125745_c0	--	--	--	Putative leucine-rich repeat receptor-like serine/threonine-protein kinase At2g04300 (Precursor) GN=At2g04300 OS=Arabidopsis thaliana (Mouse-ear cress) PE=3 SV=2	unknown [Picea sitchensis]
comp124391_c0	[E]	Amino acid transport and metabolism	--	Cationic amino acid transporter 2, vacuolar GN=CAT2 OS=Arabidopsis thaliana (Mouse-ear cress) PE=1 SV=1	cationic amino acid transporter [Populus trichocarpa]
comp123220_c0	--	--	K01723|7e-91|pop:POPTR_644172|CYP74A1	Allene oxide synthase, chloroplastic (Precursor) GN=CYP74A OS=Linum usitatissimum (Flax) PE=1 SV=1	Allene oxide synthase [Theobroma cacao]
comp123251_c2	--	--	--	Endonuclease OS=Nicotiana tabacum (Common tobacco) PE=2 SV=1	lectin receptor kinase [Arabidopsis thaliana]
comp125297_c0	--	--	--	--	predicted protein [Physcomitrella patens subsp. patens]
comp124620_c1	[R]	General function prediction only	--	ARF guanine-nucleotide exchange factor GNOM GN=At1g13980 OS=Arabidopsis thaliana (Mouse-ear cress) PE=1 SV=1	Sec7 domain-containing protein [Theobroma cacao]
comp115603_c0	--	--	--	F-box/kelch-repeat protein SKIP30 GN=SKIP30 OS=Arabidopsis thaliana (Mouse-ear cress) PE=1 SV=2	PREDICTED: F-box/kelch-repeat protein SKIP30-like isoform 1 [Solanum lycopersicum]
comp121075_c0	--	--	--	--	hypothetical protein PRUPE_ppa000718mg [Prunus persica]
comp452253_c0	[H]	Coenzyme transport and metabolism	K09833|1e-41|vvi:100232967|HGGT	Homogentisate phytyltransferase 1, chloroplastic (Precursor) GN=F19F24.15 OS=Arabidopsis thaliana (Mouse-ear cress) PE=2 SV=1	unnamed protein product [Vitis vinifera]
comp117682_c1	[V]	Defense mechanisms	--	Pleiotropic drug resistance protein 1 GN=PDR1 OS=Nicotiana tabacum (Common tobacco) PE=2 SV=1	hypothetical protein VITISV_044205 [Vitis vinifera]
comp119742_c0	--	--	--	--	PREDICTED: exocyst complex component 8 [Vitis vinifera]
comp96618_c0	[L]	Replication, recombination and repair	--	Uncharacterized mitochondrial protein AtMg00860 GN=AtMg00860 OS=Arabidopsis thaliana (Mouse-ear cress) PE=4 SV=1	hypothetical protein RO3G_09198 [Rhizopus delemar RA 99-880]
comp114480_c0	--	--	--	Proline-rich receptor-like protein kinase PERK2 GN=PERK2 OS=Arabidopsis thaliana (Mouse-ear cress) PE=2 SV=3	Uncharacterized protein isoform 3 [Theobroma cacao]
comp104925_c0	--	--	--	--	PREDICTED: uncharacterized protein LOC100265010 [Vitis vinifera]
comp68284_c0	--	--	--	--	putative truncated TIR-NBS-LRR protein [Pinus monticola]
comp71227_c0	--	--	--	Putative pentatricopeptide repeat-containing protein At3g13770, mitochondrial (Precursor) GN=PCMP-H85 OS=Arabidopsis thaliana (Mouse-ear cress) PE=3 SV=1	Pinus taeda anonymous locus 0_5528_01 genomic sequence
comp104745_c0	--	--	--	--	unknown [Picea sitchensis]
comp95099_c0	--	--	--	Endonuclease OS=Nicotiana tabacum (Common tobacco) PE=2 SV=1	putative pol protein [Zea mays]
comp1463667_c0	--	--	--	PRA1 family protein B1 GN=F18O21.70 OS=Arabidopsis thaliana (Mouse-ear cress) PE=1 SV=1	prenylated Rab acceptor 1 [Marssonina brunnea f. sp. &apos;multigermtubi&apos; MB_m1]
comp126749_c1	--	--	--	--	unknown [Picea sitchensis]
comp104756_c0	--	--	--	Phytochrome OS=Pinus sylvestris (Scots pine) PE=2 SV=1	phytochrome P [Pinus elliottii]
comp83717_c0	--	--	--	Pollen coat protein B6 GN=OlnB6 OS=Brassica napus (Rape) PE=1 SV=3	hypothetical protein GUITHDRAFT_104310 [Guillardia theta CCMP2712]
comp1567363_c0	--	--	--	--	unknown [Picea sitchensis]
comp111346_c0	--	--	--	--	unknown [Picea sitchensis]
comp115962_c0	[U]	Intracellular trafficking, secretion, and vesicular transport	--	Vesicle-associated membrane protein 725 GN=VAMP725 OS=Arabidopsis thaliana (Mouse-ear cress) PE=2 SV=2	unknown [Picea sitchensis]
comp125636_c0	[O]	Posttranslational modification, protein turnover, chaperones	--	Protein ROOT PRIMORDIUM DEFECTIVE 1 GN=RPD1 OS=Arabidopsis thaliana (Mouse-ear cress) PE=1 SV=1	hypothetical protein M569_07372, partial [Genlisea aurea]
comp120814_c0	--	--	--	Putative UPF0481 protein At3g02645 GN=At3g02645 OS=Arabidopsis thaliana (Mouse-ear cress) PE=3 SV=1	unnamed protein product [Vitis vinifera]
comp118941_c3	--	--	--	--	ORF40m [Pinus koraiensis]
comp14339_c0	--	--	--	Polygalacturonase (Precursor) OS=Medicago sativa (Alfalfa) PE=2 SV=1	hypothetical protein PRUPE_ppa026186mg [Prunus persica]
comp123991_c0	--	--	--	--	PLAC8 family protein [Theobroma cacao]
comp89727_c0	--	--	--	LOB domain-containing protein 4 GN=T19E23.11 OS=Arabidopsis thaliana (Mouse-ear cress) PE=2 SV=1	PREDICTED: LOB domain-containing protein 4-like [Fragaria vesca subsp. vesca]
comp1411039_c0	--	--	--	--	hypothetical protein W97_09295 [Coniosporium apollinis CBS 100218]
comp1516298_c0	--	--	--	--	unknown [Picea sitchensis]
comp120742_c0	--	--	--	Putative nuclear matrix constituent protein 1-like protein GN=At5g65770 OS=Arabidopsis thaliana (Mouse-ear cress) PE=2 SV=1	PREDICTED: putative nuclear matrix constituent protein 1-like protein-like [Vitis vinifera]
comp111052_c0	--	--	--	Putative pentatricopeptide repeat-containing protein At3g13770, mitochondrial (Precursor) GN=PCMP-H85 OS=Arabidopsis thaliana (Mouse-ear cress) PE=3 SV=1	unknown [Picea sitchensis]
comp121061_c0	--	--	--	Cyclic dof factor 4 GN=T14G11.26 OS=Arabidopsis thaliana (Mouse-ear cress) PE=2 SV=1	Pinus taeda anonymous locus 2_4856_01 genomic sequence
comp110169_c0	--	--	--	--	predicted protein [Populus trichocarpa]
comp115307_c0	--	--	--	Nuclear transport factor 2 GN=NTF2 OS=Arabidopsis thaliana (Mouse-ear cress) PE=2 SV=1	unknown [Picea sitchensis]
comp103152_c0	--	--	--	Uncharacterized protein At5g01610 GN=At5g01610 OS=Arabidopsis thaliana (Mouse-ear cress) PE=1 SV=1	unknown [Picea sitchensis]
comp876160_c0	--	--	--	Putative ribonuclease H protein At1g65750 GN=At1g65750 OS=Arabidopsis thaliana (Mouse-ear cress) PE=3 SV=1	reverse transcriptase like protein [Arabidopsis thaliana]
comp111609_c1	--	--	--	--	unknown [Picea sitchensis]
comp123836_c0	--	--	--	Pentatricopeptide repeat-containing protein At3g26782, mitochondrial (Precursor) GN=PCMP-H34 OS=Arabidopsis thaliana (Mouse-ear cress) PE=2 SV=1	Pinus taeda anonymous locus 0_10195_01 genomic sequence
comp118963_c0	--	--	--	--	unknown [Picea sitchensis]
comp401013_c0	--	--	--	Pentatricopeptide repeat-containing protein At5g66520 GN=PCMP-H61 OS=Arabidopsis thaliana (Mouse-ear cress) PE=2 SV=1	hypothetical protein PRUPE_ppa003463mg [Prunus persica]
comp122780_c0	--	--	--	--	unknown [Picea sitchensis]
comp230694_c0	--	--	--	Dehydrin DHN3 GN=DHN3 OS=Hordeum vulgare (Barley) PE=2 SV=1	dehydrin 2 [Prunus persica]
comp116054_c0	--	--	--	--	clavata 1-like protein [Pinus pinaster]
comp103866_c0	[J]	Translation, ribosomal structure and biogenesis	--	60S ribosomal protein L19-2 GN=RPL19B OS=Arabidopsis thaliana (Mouse-ear cress) PE=2 SV=1	unknown [Picea sitchensis]
comp120691_c0	--	--	--	Endonuclease OS=Nicotiana tabacum (Common tobacco) PE=2 SV=1	polyprotein [Prunus avium]
comp123442_c4	[P]	Inorganic ion transport and metabolism	--	Calcium-transporting ATPase 8, plasma membrane-type GN=ACA8 OS=Arabidopsis thaliana (Mouse-ear cress) PE=1 SV=1	Autoinhibited Ca(2+)-ATPase 10 isoform 1 [Theobroma cacao]
comp123063_c2	--	--	--	Endonuclease OS=Nicotiana tabacum (Common tobacco) PE=2 SV=1	unknown [Picea sitchensis]
comp107288_c0	--	--	--	Protein IQ-DOMAIN 14 GN=IQD14 OS=Arabidopsis thaliana (Mouse-ear cress) PE=1 SV=1	pathogenesis associated protein Cap20, putative [Macrophomina phaseolina MS6]
comp114500_c0	--	--	--	Pentatricopeptide repeat-containing protein At3g53360, mitochondrial (Precursor) GN=PCMP-E86 OS=Arabidopsis thaliana (Mouse-ear cress) PE=2 SV=1	Tetratricopeptide repeat (TPR)-like superfamily protein, putative [Theobroma cacao]
comp114192_c1	--	--	--	Purple acid phosphatase 22 (Precursor) GN=F3C22.220 OS=Arabidopsis thaliana (Mouse-ear cress) PE=2 SV=1	unknown [Picea sitchensis]
comp91824_c0	--	--	--	Putative pentatricopeptide repeat-containing protein At3g23330 GN=PCMP-H32 OS=Arabidopsis thaliana (Mouse-ear cress) PE=3 SV=1	Tetratricopeptide repeat-like superfamily protein [Theobroma cacao]
comp126550_c0	--	--	--	CAX-interacting protein 4 GN=CXIP4 OS=Arabidopsis thaliana (Mouse-ear cress) PE=1 SV=2	unknown [Picea sitchensis]
comp113883_c0	--	--	--	--	unknown [Picea sitchensis]
comp125145_c0	--	--	--	--	PREDICTED: uncharacterized protein LOC100266667 [Vitis vinifera]
comp121917_c0	[I]	Lipid transport and metabolism	K00208|0.0|pop:POPTR_555276|enoyl-[acyl-carrier-protein] reductase (EC:1.3.1.10)	Enoyl-[acyl-carrier-protein] reductase [NADH], chloroplastic (Precursor) OS=Brassica napus (Rape) PE=1 SV=2	unknown [Picea sitchensis]
comp115940_c0	[G]	Carbohydrate transport and metabolism	--	Probable xyloglucan endotransglucosylase/hydrolase protein 31 (Precursor) GN=F14D17.60 OS=Arabidopsis thaliana (Mouse-ear cress) PE=2 SV=2	Xyloglucan endotransglucosylase/hydrolase protein 27 [Theobroma cacao]
comp107077_c0	--	--	--	--	unknown [Picea sitchensis]
comp89638_c0	[M]	Cell wall/membrane/envelope biogenesis	K03501|1e-107|pop:POPTR_570046|hypothetical protein	--	unknown [Picea sitchensis]
comp74531_c0	--	--	--	--	3-5 exonuclease, putative [Ricinus communis]
comp126988_c0	--	--	--	Putative disease resistance protein At4g11170 GN=At4g11170 OS=Arabidopsis thaliana (Mouse-ear cress) PE=2 SV=1	unknown [Picea sitchensis]
comp107561_c0	--	--	--	--	predicted protein [Physcomitrella patens subsp. patens]
comp796182_c0	--	--	--	4-hydroxyphenylacetaldehyde oxime monooxygenase GN=CYP71E1 OS=Sorghum bicolor (Sorghum) PE=2 SV=1	hypothetical protein NECHADRAFT_96455 [Nectria haematococca mpVI 77-13-4]
comp92679_c0	[O]	Posttranslational modification, protein turnover, chaperones	--	--	autophagic serine protease Alp2 [Aspergillus fumigatus Af293]
comp108252_c0	--	--	K11097|2e-13|vvi:100257667|similar to small nuclear ribonucleoprotein E	--	unknown [Picea sitchensis]
comp541268_c0	[G]	Carbohydrate transport and metabolism	K00927|1e-26|rcu:RCOM_1574580|phosphoglycerate kinase, putative (EC:2.7.2.3)	Phosphoglycerate kinase, chloroplastic (Precursor; Fragment) OS=Spinacia oleracea (Spinach) PE=2 SV=2	phosphoglycerate kinase [Picea mariana]
comp86004_c0	--	--	--	--	unknown [Picea sitchensis]
comp114400_c0	--	--	--	Metallothionein-like protein EMB30 GN=EMB30 OS=Picea glauca (White spruce) PE=3 SV=1	unknown [Picea sitchensis]
comp109997_c0	--	--	--	--	unknown [Picea sitchensis]
comp113599_c0	--	--	--	DNA mismatch repair protein MSH6 GN=T10M13.8 OS=Arabidopsis thaliana (Mouse-ear cress) PE=1 SV=2	PHD finger family protein isoform 1 [Theobroma cacao]
comp122721_c3	--	--	--	Bifunctional pinoresinol-lariciresinol reductase 2 GN=PLR_Tp2 OS=Thuja plicata (Western red-cedar) PE=1 SV=1	unknown [Picea sitchensis]
comp117989_c0	--	--	--	--	predicted protein [Physcomitrella patens subsp. patens]
comp81935_c0	--	--	--	--	unknown [Picea sitchensis]
comp88342_c0	--	--	--	--	hypothetical protein MTR_5g062750 [Medicago truncatula]
comp232566_c0	--	--	--	Pentatricopeptide repeat-containing protein At3g57430, chloroplastic (Precursor) GN=PCMP-H81 OS=Arabidopsis thaliana (Mouse-ear cress) PE=2 SV=2	pentatricopeptide repeat protein [Picea abies]
comp107147_c0	[L]	Replication, recombination and repair	--	RNA-directed DNA polymerase homolog OS=Oenothera berteriana (Bertero&apos;s evening primrose) PE=4 SV=1	polyprotein [Ananas comosus]
comp120433_c0	[M]	Cell wall/membrane/envelope biogenesis	--	Mechanosensitive ion channel protein 3, chloroplastic (Precursor) GN=MSL3 OS=Arabidopsis thaliana (Mouse-ear cress) PE=2 SV=1	PREDICTED: mechanosensitive ion channel protein 2, chloroplastic-like [Solanum lycopersicum]
comp96420_c0	--	--	--	--	auxin responsive family-like protein, partial [Picea sitchensis]
comp123285_c0	--	--	--	BTB/POZ domain-containing protein At5g48800 GN=At5g48800 OS=Arabidopsis thaliana (Mouse-ear cress) PE=1 SV=1	Phototropic-responsive NPH3 family protein [Theobroma cacao]
comp90698_c0	--	--	--	Pentatricopeptide repeat-containing protein At1g06140, mitochondrial (Precursor) GN=PCMP-E61 OS=Arabidopsis thaliana (Mouse-ear cress) PE=2 SV=1	unknown [Picea sitchensis]
comp114185_c0	--	--	--	Pentatricopeptide repeat-containing protein At4g02750 GN=PCMP-H24 OS=Arabidopsis thaliana (Mouse-ear cress) PE=3 SV=1	unknown [Picea sitchensis]
comp858506_c0	--	--	--	--	Pc21g01940 [Penicillium chrysogenum Wisconsin 54-1255]
comp124890_c2	--	--	--	--	conserved hypothetical protein [Neurospora crassa]
comp119692_c0	--	--	--	--	unknown [Picea sitchensis]
comp126793_c0	[UD]	--	--	Chitin-binding lectin 1 (Precursor) OS=Solanum tuberosum (Potato) PE=1 SV=2	unnamed protein product [Vitis vinifera]
comp121774_c0	--	--	--	NAC domain-containing protein 74 OS=Oryza sativa subsp. japonica (Rice) PE=2 SV=1	unknown [Picea sitchensis]
comp113121_c1	--	--	--	--	unknown [Picea sitchensis]
comp337388_c0	--	--	--	Probable L-type lectin-domain containing receptor kinase S.5 (Precursor) GN=LECRKS5 OS=Arabidopsis thaliana (Mouse-ear cress) PE=2 SV=1	Concanavalin A-like lectin protein kinase family protein, putative [Theobroma cacao]
comp103922_c0	[RTKL]	--	K14512|0.0|vvi:100242320|hypothetical protein LOC100242320	Mitogen-activated protein kinase homolog MMK1 GN=MMK1 OS=Medicago sativa (Alfalfa) PE=1 SV=1	mitogen activated protein kinase 6 [Pinus taeda]
comp120124_c0	[S]	Function unknown	--	--	unknown [Picea sitchensis]
comp120136_c0	[S]	Function unknown	--	Probable LRR receptor-like serine/threonine-protein kinase At4g36180 (Precursor) GN=At4g36180 OS=Arabidopsis thaliana (Mouse-ear cress) PE=1 SV=1	hypothetical protein [Cryptomeria japonica]
comp1156231_c0	--	--	K00053|1e-38|sbi:SORBI_09g029170|hypothetical protein	Ketol-acid reductoisomerase, chloroplastic (Precursor) GN=AHRI OS=Spinacia oleracea (Spinach) PE=1 SV=1	RecName: Full=Ketol-acid reductoisomerase, chloroplastic; AltName: Full=Acetohydroxy-acid reductoisomerase; AltName: Full=Alpha-keto-beta-hydroxylacyl reductoisomerase; Flags: Precursor
comp63558_c0	--	--	--	Putative pentatricopeptide repeat-containing protein At3g23330 GN=PCMP-H32 OS=Arabidopsis thaliana (Mouse-ear cress) PE=3 SV=1	unknown [Picea sitchensis]
comp120940_c0	--	--	K03031|1e-147|vvi:100258086|hypothetical protein LOC100258086	26S proteasome non-ATPase regulatory subunit 8 homolog A GN=RPN12A OS=Arabidopsis thaliana (Mouse-ear cress) PE=1 SV=1	unknown [Picea sitchensis]
comp102457_c0	--	--	--	--	hypothetical protein PHYSODRAFT_384082 [Phytophthora sojae]
comp124737_c0	--	--	--	Proline-rich receptor-like protein kinase PERK2 GN=PERK2 OS=Arabidopsis thaliana (Mouse-ear cress) PE=2 SV=3	unnamed protein product [Vitis vinifera]
comp126003_c0	[V]	Defense mechanisms	--	ABC transporter A family member 7 GN=T23J7.110 OS=Arabidopsis thaliana (Mouse-ear cress) PE=3 SV=2	PREDICTED: ABC transporter A family member 7 [Vitis vinifera]
comp120482_c0	[G]	Carbohydrate transport and metabolism	--	Two-component response regulator-like PRR37 GN=P0627E10.21 OS=Oryza sativa subsp. japonica (Rice) PE=2 SV=1	unknown [Picea sitchensis]
comp110902_c0	[H]	Coenzyme transport and metabolism	K01772|1e-107|rcu:RCOM_1768240|ferrochelatase, putative (EC:4.99.1.1)	Ferrochelatase-2, chloroplastic (Precursor) GN=HEMH OS=Oryza sativa subsp. indica (Rice) PE=2 SV=2	Ferrochelatase [Medicago truncatula]
comp97794_c0	--	--	--	Putative disease resistance protein At4g19050 GN=At4g19050 OS=Arabidopsis thaliana (Mouse-ear cress) PE=3 SV=2	hypothetical protein 0_12373_02 [Pinus taeda]
comp123669_c2	--	--	--	Putative pentatricopeptide repeat-containing protein At3g23330 GN=PCMP-H32 OS=Arabidopsis thaliana (Mouse-ear cress) PE=3 SV=1	unknown [Picea sitchensis]
comp106818_c0	--	--	--	Pentatricopeptide repeat-containing protein At4g02750 GN=PCMP-H24 OS=Arabidopsis thaliana (Mouse-ear cress) PE=3 SV=1	--
comp112470_c0	[R]	General function prediction only	--	Coatomer subunit alpha-3 OS=Oryza sativa subsp. japonica (Rice) PE=2 SV=1	Coatomer, alpha subunit [Coccomyxa subellipsoidea C-169]
comp115182_c0	--	--	--	--	unknown [Picea sitchensis]
comp122952_c0	--	--	--	--	unknown [Picea sitchensis]
comp61955_c0	--	--	--	U-box domain-containing protein 2 GN=PUB2 OS=Arabidopsis thaliana (Mouse-ear cress) PE=2 SV=1	ubiquitin-protein ligase, PUB17 [Selaginella moellendorffii]
comp125256_c0	[K]	Transcription	K03002|0.0|rcu:RCOM_1264750|DNA-directed RNA polymerase I subunit, putative	DNA-directed RNA polymerase II subunit RPB2 GN=RPB2 OS=Solanum lycopersicum (Tomato) PE=2 SV=1	PREDICTED: DNA-directed RNA polymerase I subunit RPA2-like [Glycine max]
comp120110_c0	[R]	General function prediction only	--	Flowering time control protein FPA GN=FPA OS=Arabidopsis thaliana (Mouse-ear cress) PE=2 SV=2	RNA recognition motif-containing protein, putative isoform 1 [Theobroma cacao]
comp114742_c0	[T]	Signal transduction mechanisms	--	Probable protein phosphatase 2C 6 OS=Oryza sativa subsp. japonica (Rice) PE=2 SV=1	protein phosphtase 2C [Marchantia polymorpha]
comp126000_c0	[L]	Replication, recombination and repair	K12813|0.0|vvi:100244993|similar to EMB2733/ESP3 (EMBRYO DEFECTIVE 2733)	Probable pre-mRNA-splicing factor ATP-dependent RNA helicase GN=At3g26560 OS=Arabidopsis thaliana (Mouse-ear cress) PE=1 SV=2	PREDICTED: putative pre-mRNA-splicing factor ATP-dependent RNA helicase DHX16-like [Vitis vinifera]
comp119890_c2	[C]	Energy production and conversion	--	Probable glycerophosphoryl diester phosphodiesterase 2 (Precursor) GN=GPDL2 OS=Arabidopsis thaliana (Mouse-ear cress) PE=1 SV=3	Glycerophosphodiesterase-like protein [Medicago truncatula]
comp73071_c0	--	--	--	Pentatricopeptide repeat-containing protein At3g46790, chloroplastic (Precursor) GN=T6H20.180 OS=Arabidopsis thaliana (Mouse-ear cress) PE=2 SV=1	unknown [Picea sitchensis]
comp104343_c0	--	--	--	Leucine-rich repeat receptor-like protein kinase PEPR2 (Precursor) GN=PEPR2 OS=Arabidopsis thaliana (Mouse-ear cress) PE=1 SV=1	hypothetical protein CARUB_v10026113mg [Capsella rubella]
comp199828_c0	--	--	--	--	unknown [Picea sitchensis]
comp114806_c0	--	--	--	Probable carboxylesterase 15 GN=CXE15 OS=Arabidopsis thaliana (Mouse-ear cress) PE=2 SV=1	unknown [Picea sitchensis]
comp56147_c0	--	--	--	--	unknown [Picea sitchensis]
comp120275_c0	[R]	General function prediction only	--	--	unnamed protein product [Vitis vinifera]
comp55778_c0	--	--	--	--	PREDICTED: uncharacterized protein LOC100811111 [Glycine max]
comp119136_c0	[O]	Posttranslational modification, protein turnover, chaperones	--	RING-H2 finger protein ATL78 GN=ATL78 OS=Arabidopsis thaliana (Mouse-ear cress) PE=2 SV=1	unknown [Picea sitchensis]
comp95784_c0	--	--	--	--	PREDICTED: uncharacterized protein LOC100265641 [Vitis vinifera]
comp94357_c0	--	--	--	--	unknown [Picea sitchensis]
comp92362_c0	--	--	K01051|2e-85|vvi:100255703|hypothetical protein LOC100255703	Pectinesterase 2 (Precursor) GN=PECS-2.1 OS=Citrus sinensis (Sweet orange) PE=2 SV=1	pectin methylesterase [Cicer arietinum]
comp521479_c0	--	--	--	Pentatricopeptide repeat-containing protein At4g02750 GN=PCMP-H24 OS=Arabidopsis thaliana (Mouse-ear cress) PE=3 SV=1	unknown [Picea sitchensis]
comp126841_c0	--	--	K01404|0.0|ppp:PHYPADRAFT_132950|hypothetical protein	--	predicted protein [Physcomitrella patens subsp. patens]
comp126047_c1	--	--	--	Calcium and calcium/calmodulin-dependent serine/threonine-protein kinase DMI-3 GN=DMI3 OS=Medicago truncatula (Barrel medic) PE=2 SV=1	PREDICTED: uncharacterized protein LOC100244237 [Vitis vinifera]
comp104687_c0	--	--	--	Pentatricopeptide repeat-containing protein At2g13600 GN=PCMP-E76 OS=Arabidopsis thaliana (Mouse-ear cress) PE=3 SV=1	unknown [Picea sitchensis]
comp121890_c0	[I]	Lipid transport and metabolism	K01115|0.0|vvi:100261987|similar to PLDP1 (PHOSPHOLIPASE D ZETA1)	Phospholipase D p1 OS=Arabidopsis thaliana (Mouse-ear cress) PE=2 SV=1	Phospholipase D P1, ZETA 1 isoform 1 [Theobroma cacao]
comp115450_c0	--	--	--	--	hypothetical protein VOLCADRAFT_90230 [Volvox carteri f. nagariensis]
comp263744_c0	--	--	--	Pentatricopeptide repeat-containing protein At4g19890 GN=At4g19890 OS=Arabidopsis thaliana (Mouse-ear cress) PE=2 SV=1	hypothetical protein OsJ_01299 [Oryza sativa Japonica Group]
comp1647465_c0	--	--	--	--	plant invertase/pectin methylesterase inhibitor domain-containing protein [Arabidopsis thaliana]
comp530023_c0	--	--	--	Cysteine-rich repeat secretory protein 26 (Precursor) GN=CRRSP26 OS=Arabidopsis thaliana (Mouse-ear cress) PE=2 SV=2	Pinus taeda anonymous locus 2_7151_02 genomic sequence
comp1228556_c0	--	--	--	--	hypothetical protein VITISV_002101 [Vitis vinifera]
comp1563878_c0	--	--	--	Proline-rich receptor-like protein kinase PERK1 GN=PERK1 OS=Arabidopsis thaliana (Mouse-ear cress) PE=1 SV=1	--
comp105919_c0	--	--	--	--	predicted protein [Lodderomyces elongisporus NRRL YB-4239]
comp33021_c0	--	--	--	Protodermal factor 1 (Precursor) GN=PDF1 OS=Arabidopsis thaliana (Mouse-ear cress) PE=2 SV=1	Insulin-induced [Macrophomina phaseolina MS6]
comp100375_c1	--	--	--	Ribulose bisphosphate carboxylase/oxygenase activase, chloroplastic (Precursor) GN=RCA OS=Arabidopsis thaliana (Mouse-ear cress) PE=1 SV=2	unknown [Picea sitchensis]
comp116540_c0	[S]	Function unknown	--	--	predicted protein [Physcomitrella patens subsp. patens]
comp1108988_c0	--	--	--	--	unknown [Picea sitchensis]
comp84362_c0	--	--	--	L-type lectin-domain containing receptor kinase V.9 (Precursor) GN=LECRK59 OS=Arabidopsis thaliana (Mouse-ear cress) PE=2 SV=1	unknown [Picea sitchensis]
comp85980_c0	--	--	--	--	hypothetical protein PRUPE_ppa019374mg [Prunus persica]
comp1107084_c0	--	--	--	Lysine-rich arabinogalactan protein 17 (Precursor) OS=Arabidopsis thaliana (Mouse-ear cress) PE=2 SV=1	arabinogalactan protein [Nicotiana alata]
comp122089_c0	--	--	--	Leucine-rich repeat extensin-like protein 3 (Precursor) GN=LRX3 OS=Arabidopsis thaliana (Mouse-ear cress) PE=1 SV=1	unknown [Picea sitchensis]
comp115329_c0	[R]	General function prediction only	K11294|4e-33|pop:POPTR_802791|hypothetical protein	Nucleolin 1 GN=F27K7.6 OS=Arabidopsis thaliana (Mouse-ear cress) PE=1 SV=1	predicted protein [Populus trichocarpa]
comp72567_c0	--	--	--	LysM domain-containing GPI-anchored protein 1 (Precursor) GN=LYM1 OS=Arabidopsis thaliana (Mouse-ear cress) PE=1 SV=1	predicted protein [Populus trichocarpa]
comp470762_c0	--	--	--	Putative pentatricopeptide repeat-containing protein At1g68930 GN=PCMP-H22 OS=Arabidopsis thaliana (Mouse-ear cress) PE=3 SV=1	unknown [Picea sitchensis]
comp97004_c0	--	--	--	65-kDa microtubule-associated protein 2 GN=MAP65-2 OS=Arabidopsis thaliana (Mouse-ear cress) PE=1 SV=1	unknown [Picea sitchensis]
comp823427_c0	--	--	--	Endonuclease OS=Nicotiana tabacum (Common tobacco) PE=2 SV=1	reverse transcriptase [Ginkgo biloba]
comp125399_c0	[LKJ]	--	--	DEAD-box ATP-dependent RNA helicase 38 GN=T4D2.40 OS=Arabidopsis thaliana (Mouse-ear cress) PE=2 SV=2	unknown [Picea sitchensis]
comp70445_c0	--	--	--	--	unknown [Picea sitchensis]
comp1517792_c0	--	--	--	--	LEA domain protein [Aspergillus niger CBS 513.88]
comp113577_c1	--	--	K03260|1e-160|rcu:RCOM_0658590|eukaryotic translation initiation factor 4g, putative	Eukaryotic translation initiation factor 4G OS=Triticum aestivum (Wheat) PE=1 SV=1	hypothetical protein PRUPE_ppa000085mg [Prunus persica]
comp89592_c0	--	--	--	--	hypothetical protein SELMODRAFT_439555 [Selaginella moellendorffii]
comp23333_c0	--	--	--	--	unknown [Picea sitchensis]
comp121686_c1	--	--	K11267|1e-30|ppp:PHYPADRAFT_66246|hypothetical protein	DNA mismatch repair protein MSH6 GN=T10M13.8 OS=Arabidopsis thaliana (Mouse-ear cress) PE=1 SV=2	predicted protein [Physcomitrella patens subsp. patens]
comp118952_c0	[RTKL]	--	--	L-type lectin-domain containing receptor kinase VIII.1 (Precursor) GN=LECRK81 OS=Arabidopsis thaliana (Mouse-ear cress) PE=1 SV=1	PREDICTED: probable L-type lectin-domain containing receptor kinase S.7-like [Vitis vinifera]
comp620265_c0	--	--	--	--	reverse transcriptase [Pinus strobus]
comp114524_c0	--	--	--	--	unknown [Picea sitchensis]
comp118013_c0	--	--	K02993|1e-110|vvi:100241243|hypothetical protein LOC100241243	40S ribosomal protein S7 OS=Oryza sativa subsp. japonica (Rice) PE=2 SV=2	unknown [Picea sitchensis]
comp1939867_c0	--	--	--	Anther-specific proline-rich protein APG (Fragment) GN=APG OS=Brassica napus (Rape) PE=2 SV=1	predicted protein [Ostreococcus lucimarinus CCE9901]
comp121340_c0	--	--	--	Pentatricopeptide repeat-containing protein At3g46870 GN=At3g46870 OS=Arabidopsis thaliana (Mouse-ear cress) PE=2 SV=1	unknown [Picea sitchensis]
comp100424_c0	--	--	--	--	unknown [Picea sitchensis]
comp119821_c1	--	--	K05862|6e-92|pop:POPTR_565435|porin/voltage-dependent anion-selective channel protein	Mitochondrial outer membrane protein porin of 36 kDa OS=Solanum tuberosum (Potato) PE=1 SV=2	unknown [Picea sitchensis]
comp91711_c0	[V]	Defense mechanisms	--	Putative multidrug resistance protein GN=OSJNBb0031B09.19 OS=Oryza sativa subsp. japonica (Rice) PE=3 SV=1	P-glycoprotein [Gossypioides kirkii]
comp9088_c0	[L]	Replication, recombination and repair	--	Uncharacterized mitochondrial protein AtMg00860 GN=AtMg00860 OS=Arabidopsis thaliana (Mouse-ear cress) PE=4 SV=1	Retrotransposon protein [Theobroma cacao]
comp1411667_c0	[G]	Carbohydrate transport and metabolism	K01006|2e-40|zma:542759|pdk1, C4ppdkZm1, PODK, PPDK, Ppdk1, cyppdkZm1	Pyruvate, phosphate dikinase 1, chloroplastic (Precursor) GN=PPDK1 OS=Zea mays (Maize) PE=1 SV=2	pyruvate orthophosphate dikinase, partial [Imperata cylindrica]
comp123384_c1	--	--	K12849|6e-10|vvi:100266508|hypothetical protein LOC100266508	Splicing factor U2af large subunit A GN=U2AF65A OS=Triticum aestivum (Wheat) PE=2 SV=1	hypothetical protein VITISV_013615 [Vitis vinifera]
comp618039_c0	--	--	K11844|2e-20|pop:POPTR_847131|hypothetical protein	Ubiquitin carboxyl-terminal hydrolase 2 GN=UBP2 OS=Arabidopsis thaliana (Mouse-ear cress) PE=1 SV=2	PREDICTED: ubiquitin carboxyl-terminal hydrolase 2-like [Setaria italica]
comp792046_c0	--	--	--	Endonuclease OS=Nicotiana tabacum (Common tobacco) PE=2 SV=1	copia-type polyprotein [Cucumis melo subsp. melo]
comp86720_c0	[H]	Coenzyme transport and metabolism	K13789|1e-116|vvi:100243139|hypothetical protein LOC100243139	Heterodimeric geranylgeranyl pyrophosphate synthase small subunit, chloroplastic (Precursor) GN=GGR OS=Arabidopsis thaliana (Mouse-ear cress) PE=1 SV=2	unknown [Picea sitchensis]
comp112414_c0	[T]	Signal transduction mechanisms	--	Dual specificity protein phosphatase 1 GN=DSPTP1 OS=Arabidopsis thaliana (Mouse-ear cress) PE=1 SV=1	unknown [Picea sitchensis]
comp75570_c0	[P]	Inorganic ion transport and metabolism	K00366|1e-49|pop:POPTR_837131|nitrite reductase (EC:1.7.7.1)	Ferredoxin--nitrite reductase, chloroplastic (Precursor) GN=NIR1 OS=Betula pendula (European white birch) PE=2 SV=1	nitrite reductase
comp1507410_c0	--	--	--	--	hypothetical protein PRUPE_ppa002109mg [Prunus persica]
comp123949_c0	--	--	K10696|0.0|vvi:100251829|hypothetical protein LOC100251829	E3 ubiquitin-protein ligase BRE1-like 2 OS=Oryza sativa subsp. japonica (Rice) PE=2 SV=1	unnamed protein product [Vitis vinifera]
comp109035_c0	[RTKL]	--	--	Serine/threonine-protein kinase AtPK2/AtPK19 GN=F17O14.19 OS=Arabidopsis thaliana (Mouse-ear cress) PE=1 SV=2	PREDICTED: serine/threonine-protein kinase AtPK2/AtPK19-like isoform 1 [Solanum lycopersicum]
comp125587_c3	--	--	--	Putative pentatricopeptide repeat-containing protein At1g68930 GN=PCMP-H22 OS=Arabidopsis thaliana (Mouse-ear cress) PE=3 SV=1	unknown [Picea sitchensis]
comp122672_c0	[R]	General function prediction only	--	--	unknown [Picea sitchensis]
comp105070_c0	--	--	K02214|1e-09|rcu:RCOM_0192870|cell division control protein, putative (EC:2.7.11.23)	--	cell division control protein, putative [Ricinus communis]
comp76094_c0	--	--	--	--	hypothetical protein PRUPE_ppa012578mg [Prunus persica]
comp211978_c0	--	--	--	Putative pentatricopeptide repeat-containing protein At3g13770, mitochondrial (Precursor) GN=PCMP-H85 OS=Arabidopsis thaliana (Mouse-ear cress) PE=3 SV=1	Pinus taeda anonymous locus 0_14992_02 genomic sequence
comp125938_c0	[F]	Nucleotide transport and metabolism	K01756|0.0|rcu:RCOM_0498660|adenylosuccinate lyase, putative (EC:4.3.2.2)	--	unknown [Picea sitchensis]
comp121542_c0	--	--	--	Probable beta-1,3-galactosyltransferase 19 GN=B3GALT19 OS=Arabidopsis thaliana (Mouse-ear cress) PE=2 SV=2	Galactosyltransferase family protein isoform 1 [Theobroma cacao]
comp109041_c0	[GOU]	--	--	GDP-mannose transporter GONST1 GN=GONST1 OS=Arabidopsis thaliana (Mouse-ear cress) PE=1 SV=2	PREDICTED: UDP-sugar transporter UST74c [Vitis vinifera]
comp498528_c0	--	--	--	Anther-specific proline-rich protein APG (Precursor) GN=APG OS=Arabidopsis thaliana (Mouse-ear cress) PE=2 SV=2	hypothetical protein G210_4294 [Candida maltosa Xu316]
comp113777_c0	[I]	Lipid transport and metabolism	K13513|1e-172|pop:POPTR_816499|acyltransferase	Probable 1-acyl-sn-glycerol-3-phosphate acyltransferase 5 GN=MCB22.2 OS=Arabidopsis thaliana (Mouse-ear cress) PE=2 SV=1	unknown [Picea sitchensis]
comp82463_c0	--	--	--	--	unknown [Picea sitchensis]
comp113905_c0	--	--	--	Cytochrome c oxidase copper chaperone 1 GN=K7L4.21 OS=Arabidopsis thaliana (Mouse-ear cress) PE=2 SV=1	unknown [Picea sitchensis]
comp767832_c0	--	--	--	--	unknown [Picea sitchensis]
comp110746_c0	[J]	Translation, ribosomal structure and biogenesis	K01056|2e-76|vvi:100264722|hypothetical protein LOC100264722	Peptidyl-tRNA hydrolase, mitochondrial (Precursor) OS=Oryza sativa subsp. japonica (Rice) PE=2 SV=1	unknown [Picea sitchensis]
comp122270_c0	--	--	--	F-box only protein 6 GN=FBX6 OS=Arabidopsis thaliana (Mouse-ear cress) PE=2 SV=1	unknown [Picea sitchensis]
comp117547_c0	--	--	--	Mannan endo-1,4-beta-mannosidase 1 (Precursor) GN=P0671D01.40 OS=Oryza sativa subsp. japonica (Rice) PE=2 SV=2	hypothetical protein VITISV_020726 [Vitis vinifera]
comp132944_c0	[G]	Carbohydrate transport and metabolism	K00847|0.0|vvi:100258640|hypothetical protein LOC100258640	Fructokinase-2 OS=Oryza sativa subsp. japonica (Rice) PE=1 SV=1	PREDICTED: probable fructokinase-2 [Vitis vinifera]
comp119680_c0	--	--	--	U-box domain-containing protein 10 GN=PUB10 OS=Arabidopsis thaliana (Mouse-ear cress) PE=2 SV=1	Binding isoform 1 [Theobroma cacao]
comp116139_c0	[L]	Replication, recombination and repair	--	Uncharacterized mitochondrial protein AtMg00860 GN=AtMg00860 OS=Arabidopsis thaliana (Mouse-ear cress) PE=4 SV=1	hypothetical protein VITISV_044100 [Vitis vinifera]
comp536535_c0	[O]	Posttranslational modification, protein turnover, chaperones	K08900|6e-57|pop:POPTR_271862|hypothetical protein	--	unknown [Picea sitchensis]
comp125647_c1	[RTKL]	--	--	Cysteine-rich receptor-like protein kinase 2 (Precursor) GN=CRK2 OS=Arabidopsis thaliana (Mouse-ear cress) PE=2 SV=1	unknown [Picea sitchensis]
comp124554_c0	--	--	--	--	unknown [Picea sitchensis]
comp122382_c1	[L]	Replication, recombination and repair	--	Probable pre-mRNA-splicing factor ATP-dependent RNA helicase GN=At3g26560 OS=Arabidopsis thaliana (Mouse-ear cress) PE=1 SV=2	PREDICTED: ATP-dependent RNA helicase dhx8-like [Vitis vinifera]
comp120896_c0	[J]	Translation, ribosomal structure and biogenesis	--	--	unknown [Picea sitchensis]
comp305582_c0	--	--	--	Putative pentatricopeptide repeat-containing protein At2g01510 OS=Arabidopsis thaliana (Mouse-ear cress) PE=3 SV=1	hypothetical protein SELMODRAFT_100621 [Selaginella moellendorffii]
comp918365_c0	--	--	K01535|2e-10|vvi:100257762|hypothetical protein LOC100257762	Plasma membrane ATPase 3 GN=PMA3 OS=Nicotiana plumbaginifolia (Leadwort-leaved tobacco) PE=1 SV=1	PREDICTED: ATPase 4, plasma membrane-type isoform 1 [Vitis vinifera]
comp169141_c0	[Q]	Secondary metabolites biosynthesis, transport and catabolism	--	--	predicted protein [Physcomitrella patens subsp. patens]
comp1198922_c0	--	--	--	Putative gamma-glutamylcyclotransferase At3g02910 GN=At3g02910 OS=Arabidopsis thaliana (Mouse-ear cress) PE=2 SV=2	unknown [Picea sitchensis]
comp101753_c1	[E]	Amino acid transport and metabolism	--	--	PREDICTED: putative 1-aminocyclopropane-1-carboxylate deaminase-like [Vitis vinifera]
comp85789_c0	[O]	Posttranslational modification, protein turnover, chaperones	K09013|1e-135|ppp:PHYPADRAFT_106270|ppabci8	ABC transporter I family member 6, chloroplastic (Precursor) OS=Arabidopsis thaliana (Mouse-ear cress) PE=1 SV=1	unknown [Picea sitchensis]
comp117693_c0	[R]	General function prediction only	K12608|0.0|vvi:100259555|hypothetical protein LOC100259555	ABC transporter I family member 20 GN=T1E22.30 OS=Arabidopsis thaliana (Mouse-ear cress) PE=2 SV=1	unknown [Picea sitchensis]
comp107923_c0	--	--	--	--	predicted protein [Physcomitrella patens subsp. patens]
comp86136_c0	[RTKL]	--	--	Serine/threonine-protein kinase AFC2 GN=AFC2 OS=Arabidopsis thaliana (Mouse-ear cress) PE=1 SV=1	predicted protein [Populus trichocarpa]
comp126322_c0	[R]	General function prediction only	--	E3 ubiquitin-protein ligase listerin GN=At5g58410 OS=Arabidopsis thaliana (Mouse-ear cress) PE=3 SV=1	PREDICTED: LOW QUALITY PROTEIN: E3 ubiquitin-protein ligase listerin-like [Vitis vinifera]
comp76016_c0	[R]	General function prediction only	--	--	PREDICTED: abhydrolase domain-containing protein FAM108B1-like [Cucumis sativus]
comp100405_c0	--	--	K04120|2e-13|zma:542253|an1	Delta-selinene synthase GN=ag4 OS=Abies grandis (Grand fir) PE=1 SV=1	unknown [Picea sitchensis]
comp85554_c0	--	--	--	--	unknown [Picea sitchensis]
comp123341_c0	[I]	Lipid transport and metabolism	K01692|1e-120|vvi:100246523|hypothetical protein LOC100246523	1,4-Dihydroxy-2-naphthoyl-CoA synthase, peroxisomal GN=MENB OS=Arabidopsis thaliana (Mouse-ear cress) PE=1 SV=2	unknown [Picea sitchensis]
comp522437_c0	[J]	Translation, ribosomal structure and biogenesis	K02989|4e-34|cre:CHLREDRAFT_191776|RPS5	40S ribosomal protein S5 (Fragment) GN=RPS5 OS=Cicer arietinum (Chickpea) PE=2 SV=1	40S ribosomal protein S5-B [Verticillium alfalfae VaMs.102]
comp117048_c0	--	--	--	--	unknown [Picea sitchensis]
comp120778_c0	--	--	--	--	PREDICTED: dymeclin-like [Vitis vinifera]
comp85380_c0	--	--	--	--	PREDICTED: uncharacterized protein LOC100242833 [Vitis vinifera]
comp528946_c0	--	--	--	--	unknown [Picea sitchensis]
comp121918_c0	--	--	--	--	unknown [Picea sitchensis]
comp81491_c0	--	--	--	TMV resistance protein N GN=N OS=Nicotiana glutinosa (Tobacco) PE=1 SV=1	unknown [Picea sitchensis]
comp122068_c0	--	--	--	--	unknown [Picea sitchensis]
comp1582928_c0	--	--	--	--	predicted protein [Populus trichocarpa]
comp113055_c0	--	--	--	DEAD-box ATP-dependent RNA helicase 42 GN=RH42 OS=Arabidopsis thaliana (Mouse-ear cress) PE=1 SV=2	Receptor-type tyrosine-protein phosphatase U [Theobroma cacao]
comp122971_c0	[R]	General function prediction only	--	Naringenin,2-oxoglutarate 3-dioxygenase OS=Malus domestica (Apple) PE=2 SV=1	unknown [Picea sitchensis]
comp552812_c0	--	--	--	G-type lectin S-receptor-like serine/threonine-protein kinase At2g19130 (Precursor) GN=At2g19130 OS=Arabidopsis thaliana (Mouse-ear cress) PE=2 SV=1	predicted protein [Populus trichocarpa]
comp122279_c0	[J]	Translation, ribosomal structure and biogenesis	--	CDK5RAP1-like protein GN=At4g36390 OS=Arabidopsis thaliana (Mouse-ear cress) PE=2 SV=1	CDK5RAP1-like protein isoform 1 [Theobroma cacao]
comp293465_c0	--	--	--	Pentatricopeptide repeat-containing protein At3g46790, chloroplastic (Precursor) GN=T6H20.180 OS=Arabidopsis thaliana (Mouse-ear cress) PE=2 SV=1	Pinus taeda anonymous locus 0_9722_01 genomic sequence
comp76151_c0	--	--	--	Putative pentatricopeptide repeat-containing protein At3g49142 OS=Arabidopsis thaliana (Mouse-ear cress) PE=3 SV=1	unknown [Picea sitchensis]
comp121486_c0	[RTKL]	--	--	Probable receptor-like protein kinase At5g47070 GN=At5g47070 OS=Arabidopsis thaliana (Mouse-ear cress) PE=1 SV=1	PREDICTED: probable receptor-like protein kinase At5g47070-like [Vitis vinifera]
comp65323_c0	--	--	K10256|8e-11|rcu:RCOM_0503360|omega-6 desaturase, endoplasmic reticulum (EC:1.14.99.33)	Omega-6 fatty acid desaturase, endoplasmic reticulum OS=Arabidopsis thaliana (Mouse-ear cress) PE=2 SV=1	unknown [Picea sitchensis]
comp121926_c4	--	--	--	Pentatricopeptide repeat-containing protein At4g02750 GN=PCMP-H24 OS=Arabidopsis thaliana (Mouse-ear cress) PE=3 SV=1	unknown [Picea sitchensis]
comp114701_c1	[S]	Function unknown	--	--	PREDICTED: uncharacterized membrane protein C24H6.13-like [Vitis vinifera]
comp1006645_c0	--	--	--	--	hypothetical protein STEHIDRAFT_170064 [Stereum hirsutum FP-91666 SS1]
comp1423760_c0	[G]	Carbohydrate transport and metabolism	--	Glycine-rich cell wall structural protein (Precursor) GN=At3g17050 OS=Arabidopsis thaliana (Mouse-ear cress) PE=4 SV=2	hypothetical protein ZEAMMB73_817356, partial [Zea mays]
comp124771_c0	[Q]	Secondary metabolites biosynthesis, transport and catabolism	--	Flavonoid 3&apos;,5&apos;-hydroxylase 1 GN=CYP75A1 OS=Petunia hybrida (Petunia) PE=2 SV=1	unknown [Picea sitchensis]
comp331906_c0	--	--	--	Transcriptional regulator SUPERMAN GN=K14B15.1 OS=Arabidopsis thaliana (Mouse-ear cress) PE=1 SV=1	PREDICTED: uncharacterized protein LOC100267849 [Vitis vinifera]
comp123620_c2	--	--	--	Alkaline/neutral invertase CINV2 GN=CINV2 OS=Arabidopsis thaliana (Mouse-ear cress) PE=2 SV=1	hypothetical protein SELMODRAFT_89558 [Selaginella moellendorffii]
comp125501_c0	--	--	--	Arabinogalactan protein 1 (Precursor) OS=Oryza sativa subsp. japonica (Rice) PE=1 SV=1	expressed protein, partial [Aureococcus anophagefferens]
comp101439_c0	--	--	--	Putative ribonuclease H protein At1g65750 GN=At1g65750 OS=Arabidopsis thaliana (Mouse-ear cress) PE=3 SV=1	PREDICTED: uncharacterized protein LOC100823728 [Brachypodium distachyon]
comp112070_c0	--	--	K03541|5e-74|vvi:100243967|hypothetical protein LOC100243967	Photosystem II 10 kDa polypeptide, chloroplastic (Precursor) GN=PSBR OS=Nicotiana tabacum (Common tobacco) PE=2 SV=1	uncharacterized protein LOC100305752 [Glycine max]
comp694194_c0	[J]	Translation, ribosomal structure and biogenesis	--	40S ribosomal protein S6 GN=rps6 OS=Asparagus officinalis (Garden asparagus) PE=2 SV=1	putative 40S ribosomal protein S6-B [Glarea lozoyensis 74030]
comp89821_c0	--	--	--	Flowering time control protein FCA OS=Arabidopsis thaliana (Mouse-ear cress) PE=1 SV=2	hypothetical protein OsI_30426 [Oryza sativa Indica Group]
comp123573_c0	[O]	Posttranslational modification, protein turnover, chaperones	K03028|0.0|vvi:100255701|similar to AtRPN1a/RPN1A (26S proteasome regulatory subunit S2 1A)	26S proteasome non-ATPase regulatory subunit 2 homolog A GN=RPN1A OS=Arabidopsis thaliana (Mouse-ear cress) PE=1 SV=2	unknown [Picea sitchensis]
comp122621_c0	[RTKL]	--	--	Putative leucine-rich repeat receptor-like serine/threonine-protein kinase At2g24130 (Precursor) GN=At2g24130 OS=Arabidopsis thaliana (Mouse-ear cress) PE=3 SV=1	Pinus taeda anonymous locus 0_5446_01 genomic sequence
comp121704_c0	--	--	--	Nucleolin 2 GN=K24M9.11 OS=Arabidopsis thaliana (Mouse-ear cress) PE=2 SV=1	DNAJ heat shock N-terminal domain-containing protein, putative [Theobroma cacao]
comp114508_c0	--	--	--	Protein LURP-one-related 16 GN=At5g20640 OS=Arabidopsis thaliana (Mouse-ear cress) PE=2 SV=2	unknown [Picea sitchensis]
comp109027_c0	--	--	--	Protein PHR1-LIKE 1 GN=PHL1 OS=Arabidopsis thaliana (Mouse-ear cress) PE=1 SV=1	unknown [Picea sitchensis]
comp125739_c0	[RTKL]	--	--	CBL-interacting protein kinase 18 OS=Oryza sativa subsp. japonica (Rice) PE=2 SV=1	unknown [Picea sitchensis]
comp90158_c0	--	--	--	Putative ribonuclease H protein At1g65750 GN=At1g65750 OS=Arabidopsis thaliana (Mouse-ear cress) PE=3 SV=1	PREDICTED: putative ribonuclease H protein At1g65750-like [Fragaria vesca subsp. vesca]
comp127098_c0	--	--	--	--	unknown [Picea sitchensis]
comp99677_c2	[J]	Translation, ribosomal structure and biogenesis	--	Elongation factor 1-alpha OS=Vicia faba (Broad bean) PE=2 SV=1	unknown [Picea sitchensis]
comp87993_c0	[R]	General function prediction only	K01074|1e-161|vvi:100241128|hypothetical protein LOC100241128	--	unknown [Picea sitchensis]
comp18507_c0	[E]	Amino acid transport and metabolism	K01580|1e-47|ath:AT3G17760|GAD5	Glutamate decarboxylase 5 GN=GAD5 OS=Arabidopsis thaliana (Mouse-ear cress) PE=2 SV=1	hypothetical protein PRUPE_ppa004567mg [Prunus persica]
comp226289_c0	--	--	K05868|9e-15|ppp:PHYPADRAFT_186054|hypothetical protein	Cyclin-B2-2 GN=F8D20.130 OS=Arabidopsis thaliana (Mouse-ear cress) PE=2 SV=2	cyclin B;2 [Physcomitrella patens subsp. patens]
comp124848_c3	[S]	Function unknown	--	Protein SUPPRESSOR OF npr1-1, CONSTITUTIVE 1 OS=Arabidopsis thaliana (Mouse-ear cress) PE=1 SV=3	unknown [Picea sitchensis]
comp394271_c0	--	--	--	--	unknown [Picea sitchensis]
comp122799_c0	[O]	Posttranslational modification, protein turnover, chaperones	K05663|0.0|rcu:RCOM_0261010|Transporter ATM1, mitochondrial precursor, putative (EC:3.6.3.44)	ABC transporter B family member 25, mitochondrial (Precursor) GN=MCK7.14 OS=Arabidopsis thaliana (Mouse-ear cress) PE=1 SV=1	PREDICTED: ABC transporter B family member 25, mitochondrial-like [Cucumis sativus]
comp1502557_c0	--	--	--	Protein BPS1, chloroplastic (Precursor) GN=BPS1 OS=Arabidopsis thaliana (Mouse-ear cress) PE=2 SV=1	PREDICTED: protein BPS1, chloroplastic-like [Vitis vinifera]
comp117017_c0	[S]	Function unknown	--	Probable disease resistance protein At4g27220 GN=At4g27220 OS=Arabidopsis thaliana (Mouse-ear cress) PE=2 SV=1	unknown [Picea sitchensis]
comp87891_c0	[G]	Carbohydrate transport and metabolism	K00975|0.0|pop:POPTR_573143|glucose-1-phosphate adenylyltransferase (EC:2.7.7.27)	Glucose-1-phosphate adenylyltransferase small subunit, chloroplastic/amyloplastic (Precursor; Fragment) GN=AGPB1 OS=Beta vulgaris (Sugar beet) PE=2 SV=1	predicted protein [Populus trichocarpa]
comp8621_c0	--	--	--	--	conserved hypothetical protein [Medicago truncatula]
comp111230_c0	--	--	--	--	unknown [Picea sitchensis]
comp126760_c0	--	--	K10691|0.0|ath:AT3G02260|BIG	Auxin transport protein BIG GN=At3g02260 OS=Arabidopsis thaliana (Mouse-ear cress) PE=1 SV=2	PREDICTED: LOW QUALITY PROTEIN: auxin transport protein BIG-like [Vitis vinifera]
comp93460_c0	--	--	--	Putative pentatricopeptide repeat-containing protein At3g13770, mitochondrial (Precursor) GN=PCMP-H85 OS=Arabidopsis thaliana (Mouse-ear cress) PE=3 SV=1	unknown [Picea sitchensis]
comp584073_c0	--	--	K13428|5e-12|ath:AT5G20480|EFR	LRR receptor-like serine/threonine-protein kinase EFR (Precursor) GN=EFR OS=Arabidopsis thaliana (Mouse-ear cress) PE=1 SV=1	PREDICTED: putative receptor-like protein kinase At3g47110-like [Setaria italica]
comp124681_c0	--	--	--	--	unknown [Picea sitchensis]
comp124370_c0	[S]	Function unknown	--	Leucine-rich repeat receptor-like serine/threonine-protein kinase At1g17230 (Precursor) GN=At1g17230 OS=Arabidopsis thaliana (Mouse-ear cress) PE=2 SV=2	leucine-rich receptor-like protein kinase [Arabidopsis thaliana]
comp1844468_c0	--	--	--	--	RecName: Full=Probable glucan endo-1,3-beta-glucosidase eglC; AltName: Full=Endo-1,3-beta-glucanase eglC; AltName: Full=Laminarinase eglC; Flags: Precursor
comp125251_c0	[O]	Posttranslational modification, protein turnover, chaperones	K04077|0.0|ath:AT3G23990|HSP60	Chaperonin CPN60, mitochondrial (Precursor) GN=CPN60 OS=Arabidopsis thaliana (Mouse-ear cress) PE=1 SV=2	PREDICTED: chaperonin CPN60-2, mitochondrial-like [Fragaria vesca subsp. vesca]
comp102358_c0	--	--	--	Probable LRR receptor-like serine/threonine-protein kinase At1g56130 (Precursor) GN=At1g56130 OS=Arabidopsis thaliana (Mouse-ear cress) PE=1 SV=2	PREDICTED: probable LRR receptor-like serine/threonine-protein kinase At1g56130-like [Cucumis sativus]
comp124277_c0	--	--	--	Codeine O-demethylase GN=CODM OS=Papaver somniferum (Opium poppy) PE=1 SV=1	unknown [Picea sitchensis]
comp117410_c1	[M]	Cell wall/membrane/envelope biogenesis	K10999|0.0|vvi:100242715|hypothetical protein LOC100242715	Probable cellulose synthase A catalytic subunit 3 [UDP-forming] GN=P0409D09.11 OS=Oryza sativa subsp. japonica (Rice) PE=2 SV=1	unnamed protein product [Vitis vinifera]
comp30420_c1	[O]	Posttranslational modification, protein turnover, chaperones	K09490|1e-37|zma:732809|bip2, BIPE3	Luminal-binding protein 3 (Precursor) GN=BIPE3 OS=Zea mays (Maize) PE=2 SV=1	BiP-isoform D [Glycine max]
comp122092_c0	--	--	--	Probable LRR receptor-like serine/threonine-protein kinase At3g47570 (Precursor) GN=At3g47570 OS=Arabidopsis thaliana (Mouse-ear cress) PE=1 SV=1	Os02g0610000 [Oryza sativa Japonica Group]
comp23885_c0	--	--	--	Pentatricopeptide repeat-containing protein At2g18940, chloroplastic (Precursor) GN=At2g18940 OS=Arabidopsis thaliana (Mouse-ear cress) PE=2 SV=1	predicted protein [Physcomitrella patens subsp. patens]
comp121951_c0	[R]	General function prediction only	--	Histone-lysine N-methyltransferase SUVR5 GN=F27L4.9/F27L4.8/F27L4.7 OS=Arabidopsis thaliana (Mouse-ear cress) PE=1 SV=3	PREDICTED: histone-lysine N-methyltransferase SUVR5-like [Vitis vinifera]
comp64953_c0	--	--	--	NAC domain-containing protein 2 GN=T1N6.12 OS=Arabidopsis thaliana (Mouse-ear cress) PE=2 SV=2	unknown [Picea sitchensis]
comp111269_c0	[R]	General function prediction only	--	Ras-related protein YPTC6 GN=YPTC6 OS=Chlamydomonas reinhardtii (Chlamydomonas smithii) PE=3 SV=1	uncharacterized protein LOC100527366 [Glycine max]
comp102672_c0	[J]	Translation, ribosomal structure and biogenesis	K02997|1e-128|rcu:RCOM_0855200|40S ribosomal protein S9, putative	40S ribosomal protein S9-2 GN=RPS9C OS=Arabidopsis thaliana (Mouse-ear cress) PE=2 SV=1	unknown [Picea sitchensis]
comp334592_c0	--	--	--	--	PREDICTED: uncharacterized protein LOC101492754 [Cicer arietinum]
comp125088_c0	--	--	--	Protein TPLATE OS=Arabidopsis thaliana (Mouse-ear cress) PE=1 SV=1	PREDICTED: protein TPLATE-like [Vitis vinifera]
comp126598_c0	[RTKL]	--	--	Probable leucine-rich repeat receptor-like protein kinase At5g49770 (Precursor) GN=At5g49770 OS=Arabidopsis thaliana (Mouse-ear cress) PE=2 SV=1	unnamed protein product [Vitis vinifera]
comp11161_c0	--	--	--	Lysine-rich arabinogalactan protein 19 (Precursor) GN=AGP19 OS=Arabidopsis thaliana (Mouse-ear cress) PE=2 SV=2	hypothetical protein SEPMUDRAFT_138059 [Mycosphaerella populorum SO2202]
comp72606_c0	--	--	--	Pentatricopeptide repeat-containing protein At3g24000, mitochondrial (Precursor) GN=PCMP-H87 OS=Arabidopsis thaliana (Mouse-ear cress) PE=2 SV=1	Pinus taeda anonymous locus 0_12933_01 genomic sequence
comp498574_c0	--	--	--	--	Pinus taeda anonymous locus 0_11428_01 genomic sequence
comp829705_c0	--	--	--	--	predicted protein [Physcomitrella patens subsp. patens]
comp41897_c0	--	--	--	--	OSJNBa0029C04.3 [Oryza sativa Japonica Group]
comp116237_c1	--	--	K14432|1e-105|vvi:100232889|GRIP55	ABSCISIC ACID-INSENSITIVE 5-like protein 5 GN=T2P3 OS=Arabidopsis thaliana (Mouse-ear cress) PE=1 SV=1	ripening-related bZIP protein-like [Vitis vinifera]
comp1077262_c0	[C]	Energy production and conversion	K02256|2e-27|ppp:PhpafMp01|cox1	Cytochrome c oxidase subunit 1 GN=COX1 OS=Chondrus crispus (Carragheen moss) PE=3 SV=1	cytochrome c oxidase subunit I [Lingulodinium polyedrum]
comp121064_c0	[KL]	--	--	Putative SWI/SNF-related matrix-associated actin-dependent regulator of chromatin subfamily A member 3-like 2 GN=At5g22750 OS=Arabidopsis thaliana (Mouse-ear cress) PE=2 SV=1	chromatin remodeling complex subunit [Populus trichocarpa]
comp1003126_c0	[C]	Energy production and conversion	--	Probable voltage-gated potassium channel subunit beta GN=T1G11.6 OS=Arabidopsis thaliana (Mouse-ear cress) PE=1 SV=1	unnamed protein product [Vitis vinifera]
comp6741_c1	[Z]	Cytoskeleton	--	Armadillo repeat-containing kinesin-like protein 3 GN=F5O11.15 OS=Arabidopsis thaliana (Mouse-ear cress) PE=1 SV=1	hypothetical protein ARALYDRAFT_471393 [Arabidopsis lyrata subsp. lyrata]
comp21694_c0	--	--	--	Endonuclease OS=Nicotiana tabacum (Common tobacco) PE=2 SV=1	hypothetical protein VITISV_020406 [Vitis vinifera]
comp117718_c0	[H]	Coenzyme transport and metabolism	K01012|0.0|osa:4346185|Os08g0540100	Biotin synthase GN=T01O24.10 OS=Arabidopsis thaliana (Mouse-ear cress) PE=2 SV=1	unknown [Picea sitchensis]
comp104261_c1	--	--	--	Putative pentatricopeptide repeat-containing protein At3g13770, mitochondrial (Precursor) GN=PCMP-H85 OS=Arabidopsis thaliana (Mouse-ear cress) PE=3 SV=1	unknown [Picea sitchensis]
comp113605_c0	--	--	K10782|2e-25|sbi:SORBI_02g029190|hypothetical protein	Oleoyl-acyl carrier protein thioesterase, chloroplastic (Precursor; Fragment) GN=FATA OS=Coriandrum sativum (Coriander) PE=2 SV=1	unknown [Picea sitchensis]
comp115018_c0	[GEPR]	--	--	SPX domain-containing membrane protein At4g22990 GN=At4g22990 OS=Arabidopsis thaliana (Mouse-ear cress) PE=2 SV=2	unknown [Picea sitchensis]
comp117321_c0	--	--	--	--	unknown [Picea sitchensis]
comp66552_c0	--	--	--	Subtilisin-like protease (Precursor) GN=K8K14.8 OS=Arabidopsis thaliana (Mouse-ear cress) PE=1 SV=1	unknown [Picea sitchensis]
comp122963_c6	--	--	--	Pentatricopeptide repeat-containing protein At3g24000, mitochondrial (Precursor) GN=PCMP-H87 OS=Arabidopsis thaliana (Mouse-ear cress) PE=2 SV=1	unknown [Picea sitchensis]
comp85370_c1	--	--	K03217|4e-12|pop:POPTR_259857|inner membrane protein	Mitochondrial inner membrane protein OXA1 (Precursor) GN=MTG10.19 OS=Arabidopsis thaliana (Mouse-ear cress) PE=2 SV=2	hypothetical protein PRUPE_ppa006036mg [Prunus persica]
comp43314_c0	--	--	--	--	unknown [Picea sitchensis]
comp117711_c0	--	--	--	Pectinesterase 1 (Precursor) GN=T18A20.7 OS=Arabidopsis thaliana (Mouse-ear cress) PE=2 SV=1	unknown [Picea sitchensis]
comp118487_c0	--	--	K03549|7e-14|vvi:100257576|hypothetical protein LOC100257576	Probable potassium transporter 17 OS=Oryza sativa subsp. japonica (Rice) PE=2 SV=2	hypothetical protein PRUPE_ppa015261mg, partial [Prunus persica]
comp1325271_c0	--	--	--	--	hypothetical protein SORBIDRAFT_05g007360 [Sorghum bicolor]
comp124645_c0	--	--	--	Nicotinamide adenine dinucleotide transporter 1, chloroplastic GN=T30B22.21 OS=Arabidopsis thaliana (Mouse-ear cress) PE=1 SV=2	PREDICTED: mitochondrial nicotinamide adenine dinucleotide transporter 1 isoform 1 [Vitis vinifera]
comp115061_c2	--	--	--	Pentatricopeptide repeat-containing protein At1g20230 GN=PCMP-H21 OS=Arabidopsis thaliana (Mouse-ear cress) PE=2 SV=2	unknown [Picea sitchensis]
comp120540_c0	--	--	--	Protein argonaute 4A GN=P0038F12.13 OS=Oryza sativa subsp. japonica (Rice) PE=2 SV=1	argonaute/Zwille-like protein [Picea glauca]
comp118056_c0	[G]	Carbohydrate transport and metabolism	K01183|1e-123|pop:POPTR_717157|hypothetical protein	--	chitinase A [Cycas revoluta]
comp122639_c0	--	--	--	--	DNA binding protein, putative [Ricinus communis]
comp118976_c1	--	--	K01051|7e-28|rcu:RCOM_0417480|Pectinesterase-3 precursor, putative (EC:3.1.1.11)	Pectinesterase 3 (Precursor) OS=Citrus sinensis (Sweet orange) PE=1 SV=1	unknown [Picea sitchensis]
comp105412_c0	--	--	--	--	unknown [Picea sitchensis]
comp109055_c0	--	--	--	--	unknown [Picea sitchensis]
comp121754_c0	--	--	--	NAC domain-containing protein 68 OS=Oryza sativa subsp. japonica (Rice) PE=2 SV=1	unknown [Picea sitchensis]
comp101609_c0	--	--	--	--	PREDICTED: uncharacterized protein LOC100832854 [Brachypodium distachyon]
comp121391_c0	--	--	--	Pentatricopeptide repeat-containing protein At2g30780 GN=At2g30780 OS=Arabidopsis thaliana (Mouse-ear cress) PE=2 SV=1	PREDICTED: pentatricopeptide repeat-containing protein At2g30780 [Vitis vinifera]
comp85416_c0	--	--	--	--	hypothetical protein PRUPE_ppa015100mg, partial [Prunus persica]
comp110730_c0	--	--	--	Endonuclease OS=Nicotiana tabacum (Common tobacco) PE=2 SV=1	hypothetical protein VITISV_038665 [Vitis vinifera]
comp695814_c0	--	--	--	(-)-germacrene D synthase OS=Vitis vinifera (Grape) PE=1 SV=1	germacrene-D synthase [Actinidia deliciosa]
comp126490_c1	--	--	--	--	predicted protein [Populus trichocarpa]
comp104643_c1	--	--	--	Putative pentatricopeptide repeat-containing protein At3g13770, mitochondrial (Precursor) GN=PCMP-H85 OS=Arabidopsis thaliana (Mouse-ear cress) PE=3 SV=1	PREDICTED: putative pentatricopeptide repeat-containing protein At3g13770, mitochondrial-like [Vitis vinifera]
comp805798_c0	[O]	Posttranslational modification, protein turnover, chaperones	--	--	hypothetical protein W97_01574 [Coniosporium apollinis CBS 100218]
comp123052_c2	--	--	--	--	unknown [Picea sitchensis]
comp1502226_c0	--	--	--	--	SAM and PH domain-containing protein [Ajellomyces capsulatus H143]
comp99614_c0	--	--	--	Proline transporter 2 GN=PROT2 OS=Arabidopsis thaliana (Mouse-ear cress) PE=1 SV=1	proline transporter [Elaeis guineensis]
comp233578_c0	--	--	--	--	unknown [Picea sitchensis]
comp126786_c0	[O]	Posttranslational modification, protein turnover, chaperones	--	--	hypothetical protein, partial [Cryptomeria japonica]
comp84764_c0	[S]	Function unknown	--	Receptor-like protein kinase 2 (Precursor) GN=RCH2 OS=Arabidopsis thaliana (Mouse-ear cress) PE=1 SV=1	hypothetical protein 0_11127_01 [Pinus taeda]
comp124518_c0	[J]	Translation, ribosomal structure and biogenesis	K01867|1e-148|rcu:RCOM_0801580|tryptophanyl-tRNA synthetase, putative (EC:6.1.1.2)	--	hypothetical protein PRUPE_ppa025950mg, partial [Prunus persica]
comp125213_c0	[P]	Inorganic ion transport and metabolism	--	Cation/calcium exchanger 5 GN=F7G19.17 OS=Arabidopsis thaliana (Mouse-ear cress) PE=2 SV=1	PREDICTED: putative sodium/calcium exchanger 7-like isoform 2 [Vitis vinifera]
comp271302_c0	--	--	--	Pentatricopeptide repeat-containing protein At1g11290 GN=T28P6.20 OS=Arabidopsis thaliana (Mouse-ear cress) PE=2 SV=1	unknown [Picea sitchensis]
comp123924_c0	--	--	K14319|0.0|vvi:100244330|hypothetical protein LOC100244330	RAN GTPase-activating protein 2 GN=RANGAP2 OS=Arabidopsis thaliana (Mouse-ear cress) PE=1 SV=2	unknown [Picea sitchensis]
comp115670_c0	[R]	General function prediction only	--	Flavanone 3-dioxygenase GN=FHT OS=Petroselinum crispum (Parsley) PE=1 SV=1	PREDICTED: flavonol synthase/flavanone 3-hydroxylase-like [Cicer arietinum]
comp123607_c0	--	--	--	Glycerol-3-phosphate 2-O-acyltransferase 6 GN=GPAT6 OS=Arabidopsis thaliana (Mouse-ear cress) PE=1 SV=1	unknown [Picea sitchensis]
comp125455_c0	--	--	--	Anthocyanidin 3-O-glucosyltransferase GN=RT OS=Petunia hybrida (Petunia) PE=2 SV=1	unknown [Picea sitchensis]
comp66945_c0	[P]	Inorganic ion transport and metabolism	K03926|2e-58|vvi:100252419|hypothetical protein LOC100252419	Protein CutA 1, chloroplastic (Precursor) GN=OsJ_31315 OS=Oryza sativa subsp. japonica (Rice) PE=1 SV=1	unknown [Picea sitchensis]
comp125855_c0	--	--	--	--	unknown [Picea sitchensis]
comp106821_c0	--	--	--	--	unknown [Lotus japonicus]
comp97232_c0	--	--	K07195|2e-83|vvi:100268151|hypothetical protein LOC100268151	--	PREDICTED: uncharacterized protein LOC100268151 [Vitis vinifera]
comp27811_c0	--	--	--	--	hypothetical protein MGYG_02105 [Arthroderma gypseum CBS 118893]
comp115242_c0	[U]	Intracellular trafficking, secretion, and vesicular transport	K03217|0.0|rcu:RCOM_0982230|Inner membrane protein PPF-1, chloroplast precursor, putative	Inner membrane protein PPF-1, chloroplastic (Precursor) GN=PPF-1 OS=Pisum sativum (Garden pea) PE=2 SV=2	unknown [Picea sitchensis]
comp108457_c0	--	--	--	Defensin-1 (Precursor) GN=Def1 OS=Pinus sylvestris (Scots pine) PE=1 SV=1	Pinus taeda anonymous locus CL1971Contig1_08 genomic sequence
comp49123_c0	[Q]	Secondary metabolites biosynthesis, transport and catabolism	--	Cytochrome P450 71D11 (Fragment) GN=CYP71D11 OS=Lotus japonicus (Lotus corniculatus var. japonicus) PE=2 SV=1	cytochrome p450 [Colletotrichum gloeosporioides Nara gc5]
comp401785_c0	--	--	--	DEAD-box ATP-dependent RNA helicase 5 GN=B1114D08.16-1 OS=Oryza sativa subsp. japonica (Rice) PE=2 SV=1	TPA: putative DEAD-box ATP-dependent RNA helicase family protein [Zea mays]
comp521514_c0	--	--	--	--	unknown [Picea sitchensis]
comp115698_c1	[T]	Signal transduction mechanisms	--	Transcriptional corepressor LEUNIG GN=LUG OS=Arabidopsis thaliana (Mouse-ear cress) PE=1 SV=2	hypothetical protein SELMODRAFT_410492 [Selaginella moellendorffii]
comp90734_c1	--	--	--	--	Forkhead-associated domain-containing protein / FHA domain-containing protein, putative isoform 2, partial [Theobroma cacao]
comp87427_c0	--	--	--	Laccase-3 (Precursor) GN=B1088C09.5 OS=Oryza sativa subsp. japonica (Rice) PE=2 SV=1	laccase, putative [Ricinus communis]
comp104011_c0	--	--	--	--	predicted protein [Populus trichocarpa]
comp113917_c0	--	--	--	Putative DNA-binding protein ESCAROLA GN=ESC OS=Arabidopsis thaliana (Mouse-ear cress) PE=2 SV=1	predicted protein [Populus trichocarpa]
comp69992_c0	--	--	--	--	hypothetical protein 2_6438_02 [Pinus taeda]
comp105880_c0	[M]	Cell wall/membrane/envelope biogenesis	--	--	PREDICTED: uncharacterized protein LOC100241185 [Vitis vinifera]
comp93215_c0	--	--	--	--	hypothetical protein F775_22105 [Aegilops tauschii]
comp8965_c0	[RTKL]	--	--	CBL-interacting protein kinase 9 OS=Oryza sativa subsp. japonica (Rice) PE=2 SV=1	serine/threonine-protein kinase hal4 [Uncinocarpus reesii 1704]
comp87244_c0	--	--	--	--	unknown [Picea sitchensis]
comp100333_c0	--	--	--	--	unknown [Picea sitchensis]
comp124058_c1	[RTKL]	--	--	Probable LRR receptor-like serine/threonine-protein kinase At3g47570 (Precursor) GN=At3g47570 OS=Arabidopsis thaliana (Mouse-ear cress) PE=1 SV=1	PREDICTED: probable LRR receptor-like serine/threonine-protein kinase At3g47570-like [Vitis vinifera]
comp126228_c0	--	--	--	--	conserved hypothetical protein [Ricinus communis]
comp119351_c0	[T]	Signal transduction mechanisms	--	Protein Mut11 GN=Mut11 OS=Chlamydomonas reinhardtii (Chlamydomonas smithii) PE=2 SV=1	PREDICTED: uncharacterized WD repeat-containing protein alr3466-like [Vitis vinifera]
comp869501_c0	--	--	K00430|4e-37|vvi:100265920|hypothetical protein LOC100265920	Peroxidase 53 (Precursor) GN=MPH15.8 OS=Arabidopsis thaliana (Mouse-ear cress) PE=1 SV=1	unknown [Picea sitchensis]
comp120644_c0	--	--	--	--	PREDICTED: uncharacterized protein LOC101291921 [Fragaria vesca subsp. vesca]
comp117222_c0	[GEPR]	--	--	Probable folate-biopterin transporter 7 GN=At1g64890 OS=Arabidopsis thaliana (Mouse-ear cress) PE=2 SV=1	unknown [Picea sitchensis]
comp122724_c1	--	--	--	Protein WVD2-like 1 GN=WDL1 OS=Arabidopsis thaliana (Mouse-ear cress) PE=2 SV=1	TPX2 family protein, putative [Theobroma cacao]
comp119961_c0	--	--	K06672|0.0|pop:POPTR_577738|hypothetical protein	--	unnamed protein product [Vitis vinifera]
comp6680_c0	--	--	--	Endonuclease OS=Nicotiana tabacum (Common tobacco) PE=2 SV=1	hypothetical protein VITISV_025368 [Vitis vinifera]
comp102727_c0	--	--	--	--	amino acid transporter, putative [Ricinus communis]
comp58712_c0	[E]	Amino acid transport and metabolism	K00284|2e-42|vvi:100233082|glutamate synthase (ferredoxin)	Ferredoxin-dependent glutamate synthase 2, chloroplastic (Precursor) GN=GLU2 OS=Arabidopsis thaliana (Mouse-ear cress) PE=2 SV=2	Glutamate synthase 1 isoform 1 [Theobroma cacao]
comp17526_c0	[GEPR]	--	--	--	MFS transporter, PHS family, inorganic phosphate transporter [Exophiala dermatitidis NIH/UT8656]
comp86214_c0	--	--	--	Boron transporter 1 GN=BOR1 OS=Arabidopsis thaliana (Mouse-ear cress) PE=1 SV=1	unknown [Picea sitchensis]
comp126524_c0	[O]	Posttranslational modification, protein turnover, chaperones	K13339|0.0|pop:POPTR_245912|hypothetical protein	Peroxisome biogenesis protein 6 GN=PEX6 OS=Arabidopsis thaliana (Mouse-ear cress) PE=1 SV=1	predicted protein [Populus trichocarpa]
comp115634_c0	[D]	Cell cycle control, cell division, chromosome partitioning	--	--	unknown [Picea sitchensis]
comp110371_c0	--	--	--	Probable disease resistance protein At5g04720 GN=At5g04720 OS=Arabidopsis thaliana (Mouse-ear cress) PE=2 SV=1	putative CC-NBS-LRR protein [Pinus monticola]
comp840796_c0	[P]	Inorganic ion transport and metabolism	K01537|8e-25|ath:AT4G00900|ECA2	Calcium-transporting ATPase 2, endoplasmic reticulum-type GN=A_TM018A10.4 OS=Arabidopsis thaliana (Mouse-ear cress) PE=2 SV=1	hypothetical protein SELMODRAFT_102055 [Selaginella moellendorffii]
comp124468_c0	--	--	--	Oligopeptide transporter 4 GN=OPT4 OS=Arabidopsis thaliana (Mouse-ear cress) PE=2 SV=1	Oligopeptide transporter [Medicago truncatula]
comp1089910_c0	--	--	--	--	hypothetical protein VITISV_020585 [Vitis vinifera]
comp67524_c0	--	--	--	Protein FAR1-RELATED SEQUENCE 3 GN=FRS3 OS=Arabidopsis thaliana (Mouse-ear cress) PE=2 SV=2	unknown [Picea sitchensis]
comp127071_c0	[S]	Function unknown	--	TMV resistance protein N GN=N OS=Nicotiana glutinosa (Tobacco) PE=1 SV=1	putative TIR-NBS-LRR protein [Pinus monticola]
comp126215_c0	[J]	Translation, ribosomal structure and biogenesis	K02355|0.0|rcu:RCOM_1679710|translation elongation factor G, putative	Elongation factor G, chloroplastic (Precursor) GN=FUSA OS=Glycine max (Soybean) PE=1 SV=1	unknown [Picea sitchensis]
comp123275_c0	--	--	--	Flowering time control protein FCA OS=Arabidopsis thaliana (Mouse-ear cress) PE=1 SV=2	PREDICTED: flowering time control protein FCA [Vitis vinifera]
comp1411762_c0	--	--	--	DNA polymerase OS=Zea mays (Maize) PE=3 SV=1	hypothetical protein M569_01793, partial [Genlisea aurea]
comp113899_c0	[MG]	--	--	Uncharacterized protein At2g37660, chloroplastic (Precursor) GN=At2g37660 OS=Arabidopsis thaliana (Mouse-ear cress) PE=1 SV=2	PREDICTED: uncharacterized protein At2g37660, chloroplastic [Vitis vinifera]
comp114565_c0	--	--	--	Uncharacterized mitochondrial protein AtMg00750 GN=AtMg00750 OS=Arabidopsis thaliana (Mouse-ear cress) PE=4 SV=1	hypothetical protein VITISV_033306 [Vitis vinifera]
comp115926_c0	--	--	--	--	Src homology 3 domain containing protein [Elaeis guineensis]
comp123971_c1	--	--	--	--	PREDICTED: uncharacterized protein LOC100266857 [Vitis vinifera]
comp118376_c0	[R]	General function prediction only	K06962|1e-126|vvi:100265963|hypothetical protein LOC100265963	--	PREDICTED: uncharacterized protein LOC100265963 [Vitis vinifera]
comp1068927_c0	--	--	--	--	unknown [Picea sitchensis]
comp398527_c0	--	--	--	Putative pentatricopeptide repeat-containing protein At3g49142 OS=Arabidopsis thaliana (Mouse-ear cress) PE=3 SV=1	unknown [Picea sitchensis]
comp114630_c0	--	--	--	Pentatricopeptide repeat-containing protein At1g20230 GN=PCMP-H21 OS=Arabidopsis thaliana (Mouse-ear cress) PE=2 SV=2	unknown [Picea sitchensis]
comp2232005_c0	--	--	--	Anther-specific protein SF18 (Precursor; Fragment) OS=Helianthus annuus (Common sunflower) PE=2 SV=1	von Willebrand factor type A [Macrophomina phaseolina MS6]
comp15869_c0	[IQR]	--	K11147|3e-06|vvi:100257814|hypothetical protein LOC100257814	Tropinone reductase-like 3 OS=Erythroxylum coca (Coca plant) PE=2 SV=1	hypothetical protein W97_02135 [Coniosporium apollinis CBS 100218]
comp776978_c0	--	--	--	Purine permease 2 GN=PUP2 OS=Arabidopsis thaliana (Mouse-ear cress) PE=1 SV=1	unknown [Picea sitchensis]
comp118939_c1	--	--	K08913|1e-179|pop:POPTR_664872|Lhcb2-1	Chlorophyll a-b binding protein 36, chloroplastic (Precursor) GN=CAB36 OS=Nicotiana tabacum (Common tobacco) PE=3 SV=1	chlorophyll a/b-binding protein [Beta vulgaris subsp. vulgaris]
comp118515_c0	[G]	Carbohydrate transport and metabolism	K00975|1e-161|ppp:PHYPADRAFT_88846|hypothetical protein	Glucose-1-phosphate adenylyltransferase large subunit, chloroplastic/amyloplastic (Precursor) GN=AGPS1 OS=Beta vulgaris (Sugar beet) PE=2 SV=1	predicted protein [Physcomitrella patens subsp. patens]
comp114663_c0	[J]	Translation, ribosomal structure and biogenesis	--	RNA pseudouridine synthase 1 GN=At1g56345 OS=Arabidopsis thaliana (Mouse-ear cress) PE=2 SV=1	unknown [Picea sitchensis]
comp1439504_c0	--	--	--	--	hypothetical protein SNOG_00999 [Phaeosphaeria nodorum SN15]
comp110426_c0	--	--	--	--	unknown [Picea sitchensis]
comp452984_c0	--	--	--	--	HEAT repeat family protein, expressed [Oryza sativa Japonica Group]
comp111470_c0	--	--	--	Transcription factor HY5 GN=F2I11_150 OS=Arabidopsis thaliana (Mouse-ear cress) PE=1 SV=1	unknown [Picea sitchensis]
comp452403_c0	--	--	--	Putative pentatricopeptide repeat-containing protein At2g01510 OS=Arabidopsis thaliana (Mouse-ear cress) PE=3 SV=1	PREDICTED: putative pentatricopeptide repeat-containing protein At1g68930-like [Fragaria vesca subsp. vesca]
comp1350738_c0	--	--	--	--	hypothetical protein VITISV_044224 [Vitis vinifera]
comp120936_c0	--	--	--	Transcription factor bHLH61 GN=F12B17.80 OS=Arabidopsis thaliana (Mouse-ear cress) PE=2 SV=1	Transcription factor bHLH61 isoform 1 [Theobroma cacao]
comp122802_c0	[GEPR]	--	--	--	predicted protein [Physcomitrella patens subsp. patens]
comp124292_c6	--	--	--	Pentatricopeptide repeat-containing protein At2g35030, mitochondrial (Precursor) GN=PCMP-E15 OS=Arabidopsis thaliana (Mouse-ear cress) PE=2 SV=1	pentatricopeptide repeat-containing protein [Arabidopsis thaliana]
comp104407_c1	--	--	--	Tetraspanin-19 GN=At2g20740 OS=Arabidopsis thaliana (Mouse-ear cress) PE=2 SV=1	unknown [Picea sitchensis]
comp1545463_c0	--	--	--	--	hypothetical protein VITISV_038293 [Vitis vinifera]
comp66869_c0	[J]	Translation, ribosomal structure and biogenesis	--	Outer envelope protein 64, chloroplastic GN=MEB5.19 OS=Arabidopsis thaliana (Mouse-ear cress) PE=1 SV=1	unknown [Picea sitchensis]
comp900394_c0	[L]	Replication, recombination and repair	--	Uncharacterized mitochondrial protein AtMg00860 GN=AtMg00860 OS=Arabidopsis thaliana (Mouse-ear cress) PE=4 SV=1	PREDICTED: uncharacterized mitochondrial protein AtMg00860-like [Cucumis sativus]
comp117736_c1	--	--	--	TSL-kinase interacting protein 1 GN=TKI1 OS=Arabidopsis thaliana (Mouse-ear cress) PE=1 SV=2	PREDICTED: TSL-kinase interacting protein 1-like isoform X1 [Cicer arietinum]
comp113824_c0	[C]	Energy production and conversion	K02146|2e-99|vvi:100244110|hypothetical protein LOC100244110	V-type proton ATPase subunit d2 GN=VHA-D2 OS=Arabidopsis thaliana (Mouse-ear cress) PE=2 SV=1	hypothetical protein M569_03330 [Genlisea aurea]
comp1484017_c0	--	--	K00545|2e-09|ppp:PHYPADRAFT_229935|hypothetical protein	--	unknown [Picea sitchensis]
comp90688_c0	--	--	--	--	hypothetical protein SORBIDRAFT_06g013680 [Sorghum bicolor]
comp122590_c1	--	--	--	Nucleolin 1 GN=F27K7.6 OS=Arabidopsis thaliana (Mouse-ear cress) PE=1 SV=1	Pinus taeda anonymous locus 0_13804_01 genomic sequence
comp118016_c0	[O]	Posttranslational modification, protein turnover, chaperones	--	17.1 kDa class II heat shock protein GN=HSP17.7 OS=Pisum sativum (Garden pea) PE=2 SV=1	small heat shock protein [Picea abies]
comp103503_c0	[O]	Posttranslational modification, protein turnover, chaperones	K03064|0.0|rcu:RCOM_1595710|26S protease regulatory subunit S10b, putative (EC:3.6.4.3)	26S protease regulatory subunit S10B homolog B GN=RPT4B OS=Arabidopsis thaliana (Mouse-ear cress) PE=1 SV=1	unknown [Picea sitchensis]
comp118945_c1	--	--	--	--	hypothetical protein PRUPE_ppa002175mg [Prunus persica]
comp1540533_c0	--	--	--	Protein ASPARTIC PROTEASE IN GUARD CELL 1 (Precursor) GN=ASPG1 OS=Arabidopsis thaliana (Mouse-ear cress) PE=1 SV=1	unknown [Picea sitchensis]
comp115938_c0	[I]	Lipid transport and metabolism	--	Probable carboxylesterase 15 GN=CXE15 OS=Arabidopsis thaliana (Mouse-ear cress) PE=2 SV=1	unknown [Picea sitchensis]
comp106430_c0	[C]	Energy production and conversion	K02636|1e-116|vvi:100258879|hypothetical protein LOC100258879	Cytochrome b6-f complex iron-sulfur subunit 1, chloroplastic (Precursor) GN=petC1 OS=Nicotiana tabacum (Common tobacco) PE=2 SV=2	unknown [Picea sitchensis]
[truncated: 33,354 more rows]
