# Supplementary material for: Genome-Wide Identification of Differentially Expressed Genes Associated with the High Yielding of Oleoresin in Secondary Xylem of Masson Pine (Pinus massoniana Lamb) by Transcriptomic Analysis
Source: PLoS One. 2015 Jul 13;10(7):e0132624. doi: 10.1371/journal.pone.0132624 (PMC4500461; doi:10.1371/journal.pone.0132624)
Supplement: S5 Table — (XLS) [file pone.0132624.s008.xls]

## Sheet: Sheet1
ID	H1	L1	H2	L2	H3	L3
comp1011626_c0	0.69	0	0.77	0.24	0.49	0
comp101198_c0	0.41	0	0.46	0	0.44	0
comp1012105_c0	0.66	0	0.74	0	0.7	0
comp101563_c0	1.69	1.17	1.49	1.22	1.66	0.97
comp10204_c0	0.74	0	0.84	0	0.8	0
comp102193_c0	9.55	7.02	9.91	5.31	8.67	6.43
comp1022616_c0	0.55	0	0.62	0	0.59	0
comp102267_c0	2.72	0.53	2.5	0.51	3.72	0
comp102346_c0	0.97	0	0.73	0.33	0.69	0
comp102712_c0	42.16	38.7	41.58	39.12	42.46	38.56
comp1027213_c0	0.37	0	0.41	0	0.4	0
comp102852_c0	2.82	0.69	3.17	0	2.56	0
comp102918_c1	3.27	1.49	3.15	1.93	3	1.63
comp103359_c0	3.39	2.06	3.54	1.98	3.11	2.33
comp1035962_c0	0.65	0	0.73	0	0.7	0
comp103677_c0	1.26	0.45	1.58	0.73	1.21	0.49
comp103735_c0	3.66	0.83	3.15	0.67	2.59	0.41
comp103781_c0	0.95	0.34	0.89	0.16	0.68	0.41
comp104126_c0	4.71	1.22	3.87	0.51	4.92	1.15
comp104152_c0	2.71	1.79	2.32	1.53	2.59	1.8
comp1041564_c0	0.51	0	0.58	0	0.55	0
comp1042533_c0	3.39	0	2.4	0.44	2.75	0.37
comp10440_c0	2.07	0	2.33	0.71	1.48	0
comp104495_c0	6.83	1.53	8.45	2.12	8.1	2.59
comp104556_c1	2.87	0	2.42	0	2.3	0.63
comp104706_c0	4.86	1.4	4.96	0.91	5.67	2.32
comp104727_c0	3.58	2.23	3.36	2.16	3.84	2.61
comp104756_c2	1.49	0.79	1.67	0.77	1.6	0.65
comp105105_c0	2.85	1.29	2.74	1.68	3.05	1.07
comp1054268_c0	0.4	0	0.45	0	0.43	0
comp105802_c1	1.14	0.24	1.02	0	1.22	0.4
comp105845_c0	5.08	2.82	4.68	2.04	5.96	3.18
comp105923_c0	6.08	0	8.82	1.26	7.38	0
comp106039_c1	38.49	18.8	36.18	10.31	29.11	16.17
comp106069_c0	1.4	1.07	1.31	1.12	1.5	0.95
comp106121_c0	4.84	1.34	4.49	2.61	5.19	2.03
comp106177_c1	1.17	0.74	1.05	0.48	1.25	0.61
comp106211_c0	1.15	0	1.04	0.24	0.74	0.2
comp106665_c0	1.93	0	2.6	0.4	2.07	0.34
comp1070498_c0	0.81	0	0.91	0	0.87	0
comp107265_c0	2.53	1.79	2.84	1.93	2.81	1.96
comp107912_c0	2.63	0.36	2.83	0.24	2.95	0.4
comp108114_c0	1.07	0.38	1.6	0	1.15	0
comp108318_c0	4.72	2.28	5.79	1.77	4.6	1.13
comp1083519_c0	0.59	0	0.56	0	0.63	0
comp1084017_c0	0.44	0	0.49	0	0.47	0
comp108585_c0	4.42	2.02	5.11	2.46	5.1	3.01
comp1087452_c0	0.58	0	0.65	0	0.62	0
comp109017_c0	3.57	2.79	3.91	2.37	3.73	2.3
comp109035_c0	1.61	0.43	1.81	0.83	1.73	0.35
comp109059_c0	0.72	0	0.81	0	0.77	0
comp109177_c0	5.53	2.75	6.21	3.03	5.74	3.78
comp109330_c0	3.34	1.39	3.35	1.73	3.38	1.25
comp109410_c0	30.98	26.43	32.04	23.36	31.76	24.74
comp109490_c0	1.63	0.35	1.28	0.84	1.75	0.57
comp109698_c0	4.78	2.82	6.56	1.1	5.69	1.86
comp109825_c0	2.41	0.46	2.21	0.91	2.81	0.96
comp1098923_c0	0.55	0	0.62	0	0.59	0
comp110304_c0	2.22	0.24	2	0.69	1.43	0.19
comp11054_c0	1.28	0.34	1.08	0	1.37	0
comp110636_c0	0.55	0	0.62	0	0.59	0
comp110772_c0	63.91	58.49	62.43	57.39	65.17	57.23
comp110849_c0	32.35	18.71	35.28	19.46	31.46	24.73
comp111031_c0	18.28	0.96	18.77	0.47	16.94	0.4
comp111177_c1	25.8	19.55	24.11	17.44	23.09	20
comp111298_c0	4.8	0	6.03	0.88	3.94	0.49
comp111493_c0	53.51	50.05	54.75	47.22	54.85	47.85
comp111620_c0	9.68	0.62	9.89	0.91	9.43	0.51
comp111721_c0	1.15	0.46	0.97	0.44	0.92	0.38
comp111830_c0	18.54	17.34	18.46	17.08	18.17	17.65
comp1118701_c0	0.52	0	0.59	0	0.56	0
comp111996_c0	2.45	1.3	2.5	1.5	3.11	0.88
comp112103_c2	0.84	0.51	0.68	0.37	0.77	0.43
comp1122989_c0	0.32	0	0.36	0	0.35	0
comp112917_c0	8.1	5.21	7.36	4.23	7.91	5.02
comp113356_c3	1.64	1.09	1.62	1.27	1.54	1.08
comp113533_c3	59.15	41.07	53.55	41.92	51.07	36.78
comp113731_c0	135.6	123.28	141.15	121.32	141.76	124.76
comp113827_c3	17.45	11.83	17.39	12.26	17.4	12.85
comp113912_c0	2.48	1.37	2.34	1.13	2.34	1.56
comp113940_c0	0.95	0.25	1.34	0.25	1.27	0.62
comp113946_c0	25.98	23.87	26.33	22.84	25.01	23.27
comp113984_c0	277.39	267.23	273.62	262.86	275.94	264.43
comp114023_c0	3.98	2.15	4.12	1.35	3.59	2.18
comp114088_c5	3.51	2.24	3.38	2.49	3.55	2.37
comp1142040_c0	0.59	0	0.66	0	0.63	0
comp114313_c0	5.99	3.57	5.68	2.13	5.01	3.11
comp114408_c0	16.61	15.05	17.03	14.12	16.54	14.71
comp114453_c0	3.92	2.67	4.34	3.26	4.33	2.92
comp114511_c0	10.53	4.95	12.95	3.49	11.29	2.61
comp114747_c0	40.05	28.07	43.15	25.14	37.98	27.09
comp114860_c0	4.48	3.31	5.19	2.55	4.81	3.33
comp114970_c0	3.32	0.32	2.37	0.62	3.56	1.06
comp115018_c0	4.29	3.5	4.29	3.07	4.85	3.42
comp115037_c0	3.25	1.13	3.99	0.61	3.17	1.29
comp115224_c0	2.47	0.75	1.99	0.73	1.9	1.24
comp115375_c0	5.04	3.03	5.18	2.7	4.75	3.29
comp115455_c0	1.05	0	0.78	0	1.12	0.3
comp115861_c0	0.33	0.17	0.37	0.17	0.35	0.14
comp115871_c0	4.46	0	6.14	0	4.79	0
comp115960_c0	13.81	10.91	14.08	10.07	15.53	11.14
comp116062_c0	5.22	1.27	7.37	3.23	7.35	2.22
comp116081_c0	18.79	5.64	19.24	5.99	15.41	5.06
comp116170_c0	25.48	13.78	30.97	12.1	23.78	9.36
comp116360_c0	12.51	10.67	13.66	9.77	12.84	11.11
comp116364_c0	1.8	0.48	1.52	0.47	1.22	0
comp117470_c0	9.12	3.31	11.59	4.96	10.8	4.83
comp117489_c0	1.61	0.57	1.21	0.28	1.44	0.24
comp117548_c0	2.81	0.74	2.36	1.45	3.38	0.92
comp117572_c0	24.84	17.7	28.34	13.48	25.96	14.71
comp117671_c0	245.55	156.9	248.45	177.72	218.49	186.66
comp117719_c1	10.14	8.37	10.13	9.02	10.57	8.63
comp117721_c0	4.1	0.67	5.67	1.47	5.07	1.1
comp117845_c0	3.99	2.36	3.65	3.01	4.4	2.4
comp118287_c0	20.52	15.26	24.05	10.83	24.16	14.41
comp118378_c0	28.84	15	26.54	17.02	25.68	18.83
comp1183814_c0	1.86	0.66	2.09	0	1.33	0
comp118422_c0	85.07	78.93	83.42	76.61	83.6	78.23
comp1185223_c0	0.66	0	0.74	0	0.7	0
comp118567_c0	9.33	4.46	8.87	4.89	8.65	5.68
comp118615_c0	4.87	3.76	4.95	4.25	5.23	4.09
comp118857_c0	2.92	1.5	2.72	1.56	2.92	1.5
comp118948_c1	3.61	0.96	3.78	1.23	4.19	0.48
comp1190095_c0	0.61	0	0.68	0	0.65	0
comp119063_c0	10.18	7.76	8.88	6.68	9.55	6.96
comp119195_c1	0.22	0.08	0.2	0.08	0.2	0.03
comp119229_c0	25.89	19.07	25.02	18.72	26.84	19.55
comp119313_c0	53.4	21.34	43.59	31.87	53.96	24
comp119422_c0	59.42	49.8	57.62	50.4	56.77	51.56
comp119424_c0	21.14	18.1	22.61	18.49	21.62	19.34
comp119653_c0	64.66	56.78	70.66	57.59	66.57	52.62
comp119704_c0	2.05	1.37	2.3	1.26	2.2	1.66
comp119969_c2	8.87	7.68	9.04	6.95	8.56	7.18
comp120377_c0	7.51	4.28	6	3.72	7.05	2.61
comp120581_c0	3.01	1.87	2.93	2.07	2.69	1.67
comp121150_c0	20.42	2.61	17.68	2.53	16.24	2.26
comp121263_c0	9.75	7.61	10.07	8.09	9.48	7.01
comp121364_c0	13.8	0.16	10.02	0.08	11.72	0.27
comp121371_c1	6.54	1.61	7.73	1.98	6.16	1.89
comp121643_c0	46.29	37.4	48.13	36.87	43.33	32.53
comp121723_c0	5.57	2.96	6.66	3.6	5.23	2.43
comp121992_c0	11.57	10.36	11.96	10.28	11.96	9.6
comp122069_c0	3.65	2.81	4.39	2.22	3.92	2.43
comp122285_c0	25.44	20.49	23.76	19.58	23.53	17.97
comp122350_c2	4.96	1.25	5.58	0.54	3.78	1.14
comp122354_c0	8.72	7.83	9.2	7.12	8.86	7.17
comp122443_c0	36.69	9.69	33.66	13.36	30.63	10.78
comp122495_c0	8.32	3.32	10.59	4.69	9.55	2.78
comp122722_c0	21.7	11.51	18.65	14.03	21.89	14.71
comp123203_c0	1.02	0.45	1.15	0.62	0.99	0.6
comp123261_c0	2.83	1.95	2.52	1.74	2.64	1.45
comp123293_c0	19.31	17.44	19.04	16.84	18.61	16.57
comp123318_c0	0.68	0.12	0.9	0.24	0.73	0.2
comp123383_c1	3.98	0.74	4.73	0.48	4.01	0.41
comp123400_c0	16.94	10.56	18.26	10.04	20.77	12.87
comp123446_c0	7.9	6.46	7.52	5.85	8.42	6.62
comp1234612_c0	0.42	0	0.47	0	0.45	0
comp123469_c1	2.39	1.61	2.17	1.4	2.46	1.21
comp123679_c0	3.16	1.03	3.82	1.76	3.39	1.91
comp123837_c0	78.57	68.44	74.78	67	76.82	65.37
comp123923_c0	5.01	1.58	7.19	2.49	5.37	0.56
comp124029_c0	5.86	4.44	5.49	4.31	5.87	4.09
comp124305_c3	26.72	18.97	26.68	20.93	24.48	20.07
comp124360_c0	5.71	3.2	6.05	3.9	5.89	3.3
comp124563_c0	12.65	8.91	12.88	8.43	12.69	9.27
comp124590_c2	10.89	8.4	11.05	9.26	10.21	8.17
comp124623_c0	68.25	20.96	88.84	17.71	74.8	21.33
comp124706_c0	16.19	12.49	16.46	13.69	17.89	13.31
comp124811_c0	11.61	7.79	10.79	9.19	10.81	8.04
comp124819_c1	14.85	8.66	14.54	9.75	16.8	8.17
comp124921_c0	12.73	9.89	13.26	11.36	13.97	10.65
comp124989_c0	42.02	34.19	45.97	29.85	45.26	34.93
comp124996_c0	9.23	7.46	8.95	7.99	9.62	7.94
comp125154_c0	5.22	2.9	5.14	3.19	4.85	3.4
comp125210_c0	13.78	11.3	15.09	12.3	14.4	11.6
comp125212_c0	4.6	2.86	5.11	1.96	5.57	3.28
comp125266_c0	21.71	20.33	21.63	19.56	22.42	20.2
comp125584_c2	32.09	30.78	31.83	30.44	31.57	30.41
comp125836_c0	7.26	6.01	7.41	5.71	6.88	5.58
comp125905_c0	7.92	3.84	8.58	4.91	9.42	3.87
comp125935_c0	8.43	4.09	8.34	2.57	6.62	2.13
comp126116_c0	13.83	6.56	12.42	6.05	12.37	4.53
comp126176_c0	13.19	10.42	12.98	10.78	13.49	11.53
comp126318_c0	4.51	3.61	4.92	3.91	4.69	4.02
comp126366_c0	8.84	5.93	10.22	6.98	8.99	6.36
comp126588_c0	17.42	10.22	17.64	12.8	20.85	12.36
comp126672_c0	19.18	12.16	16.46	12.78	18.13	11.62
comp126963_c0	15.28	10.76	14.61	8.82	16.07	9.21
comp1405750_c0	0.48	0	0.54	0	0.52	0
comp1411261_c0	0.71	0	0.8	0	0.76	0
comp1440765_c0	0.79	0	0.88	0	0.84	0
comp1450406_c0	1.2	0.42	0.9	0.41	1.28	0
comp1470856_c0	0.82	0	0.93	0	0.88	0
comp1471886_c0	0.73	0	0.82	0	0.78	0
comp14731_c0	0.24	0	0.27	0	0.25	0
comp1475309_c0	0.54	0	0.61	0	0.58	0
comp1496579_c0	0.32	0	0.36	0	0.35	0
comp1534381_c0	0.46	0	0.52	0	0.49	0
comp1556022_c0	0.8	0	0.89	0	0.85	0
comp159117_c0	4.63	3.07	5.85	2.39	5.59	2.03
comp1595547_c0	0.68	0	0.76	0	0.73	0
comp1700230_c0	0.71	0	0.8	0	0.76	0
comp187252_c0	4	0.81	3.41	1.57	4.1	1.42
comp192255_c0	2.8	1.3	2.36	1.27	2.44	1.53
comp211146_c0	4.97	2.63	4.06	1.87	4.11	1.38
comp2165683_c0	0.58	0	0.65	0	0.62	0
comp234278_c0	5.08	2.31	4.89	1.5	5.45	1.91
comp237668_c0	0.73	0	0.82	0	0.78	0
comp272325_c0	4.35	0	3.26	0	4.15	0
comp27732_c0	0.88	0	0.66	0	0.63	0.26
comp294543_c0	1.59	0.56	1.48	0.55	1.98	0.92
comp29901_c0	0.64	0	0.72	0	0.69	0
comp30304_c1	0.62	0	0.7	0	0.67	0
comp309274_c0	1.36	0.48	1.53	0.47	1.46	0.4
comp312073_c0	1.92	1.02	2.7	0.5	2.57	0.84
comp32872_c0	0.7	0	0.79	0	0.75	0
comp334401_c0	1.53	0.32	1.2	0.16	1.15	0.13
comp340070_c0	0.81	0	0.91	0	0.87	0
comp347686_c0	2.29	0.61	2.25	1.18	1.84	0.75
comp349269_c0	2.54	1.08	2.85	0.52	2.18	0.89
comp352871_c0	3.03	0.65	2.07	0	2.64	0.54
comp360186_c0	0.75	0	0.85	0	0.81	0
comp381375_c0	0.89	0.47	0.8	0.46	0.86	0.47
comp38987_c0	0.94	0	1.05	0	1	0
comp38988_c0	0.43	0	0.49	0	0.46	0
comp399339_c0	1.21	0.28	1.66	0.55	1.29	0.47
comp401539_c0	1.06	0.64	1.02	0.47	0.98	0.53
comp407504_c0	0.53	0	0.59	0	0.56	0
comp416034_c0	0.45	0	0.51	0	0.48	0
comp417459_c0	0.94	0.25	1.32	0.24	1.26	0.62
comp438812_c0	1.64	0.87	1.84	0.85	1.76	0.72
comp453864_c0	2.14	0	1.6	0	1.53	0.62
comp458998_c0	1.02	0.54	1.15	0.53	1.09	0.45
comp472679_c0	0.34	0	0.38	0	0.36	0
comp490272_c0	1.99	0	1.79	0	2.13	0.35
comp496483_c0	0.74	0	0.83	0	0.79	0
comp504652_c0	1.16	0.49	1.3	0.72	1.49	0.81
comp516497_c0	0.54	0	0.6	0	0.57	0
comp518468_c0	1.63	0.58	1.83	0.84	1.45	0.24
comp518848_c0	1.14	0.4	1.71	0	1.22	0
comp521514_c0	1.16	0.18	1.11	0	1.59	0.14
comp5477_c0	0.8	0	0.89	0	0.85	0
comp549917_c0	0.41	0	0.46	0	0.44	0
comp57357_c0	0.69	0	0.78	0	0.74	0
comp590382_c0	0.68	0	0.76	0	0.73	0
comp596191_c0	0.48	0	0.53	0	0.51	0
comp5997_c0	0.61	0	0.69	0	0.66	0
comp60349_c0	2.05	0	1.53	0	1.46	0.6
comp605283_c0	1.02	0.27	0.86	0.26	0.82	0.22
comp617576_c0	0.67	0	0.75	0	0.72	0
comp61869_c0	4.14	1.47	3.88	0.71	4.44	1.21
comp62215_c0	5.09	3.45	4.29	2.77	5	2.6
comp623537_c0	0.48	0	0.53	0	0.51	0
comp62395_c0	6.09	3.64	6.85	3.15	7.76	2.33
comp624133_c0	0.62	0	0.69	0	0.66	0
comp62799_c0	0.84	0.45	0.94	0.43	0.9	0.37
comp639253_c0	0.63	0	0.7	0	0.67	0
comp641576_c0	1.04	0.37	1.17	0.36	1.12	0.61
comp64510_c0	1.72	0.88	1.74	1.09	1.54	1.21
comp64957_c0	2.77	1.02	2.44	1	2.96	1.69
comp653635_c0	0.52	0	0.59	0	0.56	0
comp67531_c0	2.82	0.75	3.13	1.45	3.14	1.23
comp6791_c0	0.6	0	0.68	0	0.65	0
comp694522_c0	0.36	0	0.4	0	0.38	0
comp70141_c0	1.79	0	1.34	0.62	1.92	0
comp70509_c0	1.36	0	1.22	0	1.45	0
comp71595_c0	1.53	0	1.89	0.16	1.64	0.27
comp72894_c0	0.63	0	0.7	0	0.67	0
comp72928_c0	0.63	0	0.71	0	0.68	0
comp735598_c0	0.65	0	0.73	0	0.69	0
comp73795_c0	1.69	0	1.9	0	1.81	0
comp75114_c1	1.26	0	1.88	0	1.35	0.37
comp75379_c0	0.88	0.47	0.99	0.45	0.94	0.38
comp75531_c0	1.73	0.61	1.62	0	2.17	0
comp75552_c0	0.7	0	0.79	0	0.75	0
comp758_c0	0.7	0	0.79	0	0.75	0
comp75813_c0	0.92	0.19	1.03	0.19	0.98	0
comp75894_c0	0.74	0	0.83	0	0.79	0
comp768043_c0	0.67	0	0.76	0	0.72	0
comp772529_c0	0.99	0.3	0.79	0.15	0.76	0
comp777690_c0	0.27	0	0.31	0	0.29	0
comp778402_c0	0.82	0	0.92	0	0.88	0
comp786572_c0	1.98	0	1.67	0.51	1.59	0
comp78697_c0	1.76	0.34	1.58	0	1.13	0
comp791570_c0	1.35	0.48	1.01	0	1.45	0.39
comp793344_c0	1.81	0	1.35	0.62	1.29	0
comp796885_c0	0.76	0	0.86	0	0.82	0
comp79717_c0	1.73	0.98	1.66	1.15	1.65	1.19
comp8087_c0	0.48	0	0.6	0	0.51	0
comp81289_c0	2.39	0.28	2.39	0.55	1.99	0.7
comp81594_c0	2.8	0	3.18	0.73	2.08	0
comp816235_c0	0.54	0	0.6	0	0.58	0
comp820277_c0	0.73	0	0.82	0	0.78	0
comp82270_c0	3.06	0	3.44	1.05	3.28	0.45
comp82709_c0	1.42	0.6	1.92	0	1.53	0.52
comp831216_c0	1.78	0	2	0.61	1.27	0
comp832925_c0	0.39	0	0.44	0	0.42	0
comp83928_c0	2.42	1.03	2	1.5	2.06	1.27
comp84026_c0	0.86	0.61	0.97	0.59	0.92	0.5
comp84026_c1	0.71	0	0.8	0	0.76	0
comp848571_c0	0.47	0	0.36	0	0.34	0.14
comp85584_c0	2.05	0.72	3.06	0	2.2	0
comp85675_c0	285.2	251.2	288.2	248.03	276.18	241.9
comp856833_c0	1.08	0	1.22	0	0.77	0.32
comp85764_c0	7.44	6.75	7.58	6.51	7.3	6.4
comp86002_c0	1.35	0.71	1.26	0.93	1.32	0.79
comp860339_c0	0.45	0	0.51	0	0.49	0
comp86177_c0	0.47	0	0.53	0	0.44	0
comp86467_c0	6.88	0.53	5.94	0.31	6.44	0.79
comp86491_c0	1.01	0.54	0.85	0.26	1.08	0.22
comp86644_c0	102.19	82.45	104.76	86.43	107.5	88.87
comp86779_c0	10.56	1.6	11.02	3.12	11.32	3.31
comp87293_c0	1.89	0	1.65	0	1.8	0
comp87761_c0	2.01	0	2.26	0	2.16	0
comp89132_c0	0.63	0	0.71	0	0.68	0
comp89178_c0	11.9	1.33	15.49	0.65	15.45	2.73
comp892788_c0	2.81	0.6	2.53	0	2.41	0
comp89859_c0	23.96	20.65	24.49	21.79	24.12	20.45
comp90361_c1	1.1	0	0.83	0	0.79	0.32
comp90815_c0	1.86	0.2	1.68	0.19	1.4	0.16
comp91074_c0	0.44	0	0.49	0	0.47	0
comp912_c1	0.44	0	0.5	0	0.47	0
comp91290_c0	1.05	0.28	0.88	0	0.84	0.23
comp91617_c0	1.52	0.89	1.52	0.7	1.63	0.59
comp91641_c0	1.58	0.56	1.77	0.54	1.69	0.46
comp92043_c0	1.24	0.26	1.11	0.51	1.33	0.65
comp92591_c1	0.51	0	0.57	0	0.54	0
comp93374_c0	1.22	0.65	1.37	0.63	1.31	0.53
comp93708_c0	1.24	0.33	1.04	0.16	0.83	0.14
comp94335_c0	4.52	0	4.85	0.42	4.85	0
comp94751_c0	2.39	0	2.68	0.82	1.71	0
comp948564_c0	2.58	0	2.41	0	1.84	0.38
comp96152_c0	0.74	0	0.84	0	0.8	0
comp96195_c0	2.49	1.17	3.37	0.65	2.71	0.55
comp97185_c0	4.16	2.57	4.53	2.95	4.92	2.34
comp98166_c0	0.99	0.53	1.12	0.51	1.06	0.43
comp99012_c3	0.35	0	0.4	0	0.38	0
comp99086_c0	5.42	4.09	5.58	3.51	6.3	3.7
comp99175_c0	4.64	0.57	5.42	0.74	4.6	0.47
comp99191_c0	0.56	0	0.63	0	0.6	0
comp99262_c0	2.36	0.71	2.24	0.34	3.21	0
comp99355_c0	2.95	1.04	2.76	0.51	3.17	0.86
comp99583_c1	1.31	0.89	1.48	0.74	1.41	0.84
comp100686_c0	0	0.62	0	0.6	0	0.51
comp100960_c0	0.54	4	0	2.78	0	3.77
comp1013939_c0	0	1.57	0	1.53	0	1.29
comp101633_c0	0.36	1.14	0.4	1.11	0.38	0.94
comp101755_c0	108.39	117.17	111.97	115.92	109.37	118.09
comp102005_c0	12.65	15.62	12.44	15.01	13.35	15.4
comp1020861_c0	0	0.66	0	0.64	0	0.54
comp102244_c0	0.6	1.28	0.68	1.25	0.65	1.35
comp102282_c0	0	0.31	0	0.3	0	0.25
comp1023417_c0	0	0.9	0	0.87	0	0.74
comp102347_c1	0.54	1.15	0.2	1.5	0.58	1.19
comp1024610_c0	0	0.83	0	0.81	0	0.69
comp102468_c0	429.45	515.54	463.56	553.27	417.99	543.57
comp102514_c0	1.04	6.08	0.59	4.85	0.56	5.47
comp102681_c0	159.09	177.56	161.38	182.03	166.26	184.98
comp1026856_c0	0	0.66	0	0.65	0	0.55
comp102716_c0	0.54	0.96	0.61	0.93	0.58	0.95
comp102838_c0	2.04	3.14	2.03	3.74	1.21	3.76
comp102863_c1	0.38	0.8	0	1.17	0	1.32
comp102866_c0	49.24	57.65	47.67	56.77	50.32	56.41
comp102867_c0	1.34	2.14	1.19	2.18	1.03	2.02
comp103183_c0	6.25	16.69	5.81	14.47	8.32	19.42
comp103227_c0	0	2.35	0	2.34	0.79	2.66
comp103271_c0	0.64	1.64	0.87	1.86	0.69	1.91
comp103500_c0	42.41	48.48	39.01	48.19	39.4	45.36
comp103594_c0	0.74	2.37	0	1.54	0	1.95
comp103759_c0	1.66	2.38	1.59	2.32	1.78	2.62
comp103970_c0	0	0.58	0	0.57	0	0.72
comp1041743_c0	0	0.41	0	0.39	0	0.33
comp104263_c0	1.31	1.73	1.1	2.02	1.28	2
comp104467_c0	0.56	1.6	0.18	1.36	0	1.64
comp1047632_c0	0	0.68	0	0.66	0	0.56
comp105014_c0	2.24	3.13	2.31	3.53	2.4	3.5
comp105395_c1	22.04	26.13	20.82	26.79	21.25	25.38
comp105796_c0	0.74	2.37	0	1.92	0	1.63
comp105810_c0	0.21	2.04	0.96	2.87	0.23	2.99
comp105866_c0	0	0.12	0	0.12	0	0.1
comp1061068_c0	0	0.4	0	0.39	0	0.33
comp106419_c0	0	5.97	0	4.7	0.57	4.69
comp1071128_c0	0	0.53	0	0.51	0	0.44
comp1079954_c0	0	0.51	0	0.5	0	0.42
comp108110_c0	0.08	2.29	0	2.48	0	2.18
comp108126_c0	0	3.37	0.45	3.69	1.28	2.43
comp108370_c0	0.12	14.54	0	9.97	4.5	15.42
comp108397_c0	0.83	2.94	0.62	2.57	0.89	2.18
comp109361_c0	1.04	8.53	0.39	6.25	1.3	7.19
comp109622_c0	0.24	1.29	0.54	1.25	0.52	1.06
comp109663_c0	0	1.58	0	1.54	0.4	0.98
comp110327_c0	0	0.74	0	0.72	0	0.61
comp110527_c0	0	0.85	0	0.83	0	0.7
comp111144_c0	1.11	4.93	1.99	5.03	2.61	4.07
comp111196_c0	18.63	20.63	19.33	21.54	18.94	21.33
comp111292_c0	18.43	23.28	19.45	21.8	20.21	22.53
comp111821_c0	0	1.23	0	1.19	0	1.02
comp1119665_c0	0	0.52	0	0.51	0	0.43
comp11200_c0	0	0.82	0	0.8	0	0.68
comp1123626_c0	0	0.65	0	0.64	0	0.54
comp112384_c0	9.85	12.83	11.13	12.89	10.35	13.99
comp112541_c0	24.32	30.6	24.64	30.29	25.25	31.79
comp112608_c0	2.37	3.81	2.24	4.31	3.03	4.66
comp112629_c0	12.73	15.95	14.3	16.79	14.01	17.25
comp112695_c0	2.69	3.78	2.97	3.88	2.73	3.49
comp113448_c2	0	0.84	0	0.82	0	0.69
comp113557_c0	0.29	1.86	0.49	2.26	0.63	2.04
comp113718_c0	0	0.7	0	0.68	0	0.58
comp113784_c0	9.51	11.73	8.83	10.73	8.91	11.21
comp114152_c0	0.74	2.93	1.04	3.05	0	2.58
comp114160_c0	14.65	16.16	13.69	16.03	14.17	16.95
comp114305_c0	1.91	2.66	1.88	2.72	1.41	3.03
comp114454_c0	32.85	40.47	35.62	38.07	33.19	39.81
comp114508_c0	3.84	5.99	4.05	5.46	3.48	5.88
comp114527_c0	0.5	2.12	0	2.59	0.54	1.75
comp114650_c0	0.14	0.71	0	0.59	0	0.88
comp114780_c0	5.33	6.98	5.48	6.81	5.42	7.11
comp114805_c0	2.69	6.83	1.51	4.79	0.64	5.66
comp114831_c0	74.09	91.48	69.05	84.02	76.48	90.94
comp11508_c1	0	1.96	0	2.55	0	2.68
comp115192_c0	5.07	12.23	3.91	10.06	4.79	12.69
comp115275_c0	32.67	42.13	35.16	46.34	37.18	47.58
comp115633_c0	92.66	105.5	95.09	104.81	97.26	107.39
comp1156479_c0	0	0.5	0	0.49	0	0.41
comp115781_c0	1.09	1.78	0.94	1.73	1.26	1.54
comp116108_c0	0.36	1.51	0.53	1.59	0.64	1.25
comp116594_c0	27.17	114	36.31	124.16	35.7	95.91
comp116785_c0	1.93	6.82	3.7	7.06	1.64	9.22
comp117043_c0	119.54	136.81	114.65	135.38	119.02	138.28
comp117170_c0	10.66	14.29	9.48	13.67	9.04	12.5
comp117527_c0	6.55	14.59	6.92	16.75	10.54	19.54
comp117535_c0	27.45	30.8	27.49	30.09	27.73	29.99
comp117591_c0	200.66	222.19	183.26	234.02	200.72	242.26
comp117712_c0	9.1	10.52	9.57	11	9.29	10.67
comp117781_c0	94.32	101.39	94.03	101.82	92.72	100.34
comp117854_c0	7.17	13.24	8.05	13.32	6.43	13.17
comp118159_c0	4.46	5.54	3.76	5.76	4.07	6.25
comp118351_c0	0.25	2.12	0.56	2.07	0.81	1.97
comp118387_c1	4.25	6.47	3.79	5.67	4.42	6.34
comp118511_c0	3	5.81	1.16	5.97	2.87	7.32
comp118686_c1	2.21	2.86	2.16	3.08	1.86	3.2
comp118898_c0	14.4	16.7	13.73	16.26	14.43	15.86
comp118908_c0	49.69	60.56	51.65	58.92	53.56	62.69
comp118955_c1	3.09	7.35	2.88	6.72	1.72	7.93
comp118981_c0	149.61	183.76	153.62	177.16	156.79	191.24
comp119109_c0	104.06	140.66	109.14	127.65	111.67	134.26
comp119571_c0	30.59	35.24	28.65	36.02	30.22	37.46
comp119586_c0	31.34	33.77	30.63	35.83	28.98	34.64
comp120368_c0	11.17	13.44	11.55	14.11	12.29	13.97
comp120432_c0	11.81	13.69	11.09	13.79	12.07	14.68
comp120911_c0	11.1	15.52	10.97	13.45	9.67	14.63
comp121000_c0	47.31	64.4	52.64	63.65	46.41	68.37
comp121109_c0	2.11	3.72	1.84	3.14	1.25	3.69
comp121360_c0	3.91	7.27	4.69	8.47	3.34	9.23
comp121484_c0	199.36	368.98	235.41	335.28	203.88	311.11
comp121497_c0	5.32	6.84	5.65	7.13	5.55	7.02
comp121558_c0	38.85	50.21	39.35	47.65	39.33	48.77
comp121705_c2	1.56	2.42	1.76	2.45	1.68	2.37
comp122164_c0	0.78	5.79	1.1	5.62	0.42	6.49
comp122270_c0	5.22	6.65	4.99	6.48	4.48	6.04
comp122401_c0	41.69	50.49	43.47	49.06	40.85	50.59
comp122574_c0	1.11	2.52	0.53	2.12	0.75	2.95
comp122644_c0	19.83	22.84	20.17	23.9	18.94	23.86
comp122792_c5	0.39	2.07	0.44	1.61	0.84	1.71
comp122842_c0	3.49	15	4.83	9.99	1.15	13.39
comp123003_c0	74.46	91.45	72.04	90.36	77.4	97.05
comp123110_c0	62.3	74.5	65.51	75.41	59.26	81.74
comp123419_c2	1.05	3.07	1.42	3.32	1.3	2.56
comp123460_c0	0.89	8.99	1.5	10.14	0	6.64
comp123460_c1	1.4	6.3	1.96	5.79	2.25	7
comp123889_c0	7.44	17.22	4.97	18.15	8.89	17.29
comp124093_c1	6.17	9.18	7.07	9.69	6.86	9.14
comp124398_c0	36.12	48.95	33.11	47.06	37	46.81
comp124467_c0	64.86	71.42	61.77	73.22	62.31	74.57
comp124848_c2	4.73	6.55	4.18	7.42	4.6	7.13
comp125194_c1	0	3.19	0	2.59	0	3.51
comp125202_c0	0.51	2.38	0.34	2.84	0.22	2.85
comp125324_c1	20.65	36.03	19.33	45.39	8.99	37.48
comp125532_c1	0.72	12.14	1.65	9	4.61	13.17
comp125573_c0	3.86	4.56	3.9	4.95	3.68	5
comp125783_c1	1.37	2.88	1.54	2.83	0.96	2.4
comp125846_c1	12.37	25.11	17.3	27.62	14.39	28.6
comp126151_c0	7.16	9.46	7.23	10.41	7.81	9.83
comp126204_c0	9.21	20	11.31	23.31	11.11	20.76
comp126241_c1	2.19	4.35	2.37	4.02	1.47	3.59
comp126265_c3	1.36	1.88	1.14	1.67	1.28	1.86
comp126345_c0	6.65	8.95	6.82	9.58	5.78	8.73
comp126361_c0	2.75	4.85	3.09	5.31	2.95	4.42
comp126463_c0	13.09	16.83	13.45	16.74	13.81	16
comp126516_c0	47.37	72.72	50.09	70.39	56.62	81.35
comp126583_c0	23.14	27	23.39	28.65	21.79	27.59
comp126681_c3	1.27	3.57	1.62	3.97	2.15	3.14
comp1280092_c0	0	0.54	0	0.52	0	0.44
comp134129_c0	14.03	16.88	14.86	16.35	13.94	16.44
comp1396642_c0	0	0.49	0	0.47	0	0.4
comp1414057_c0	0	0.72	0	0.71	0	0.6
comp1421756_c0	0	0.43	0	0.42	0	0.36
comp1468794_c0	0	0.38	0	0.37	0	0.31
comp1476771_c0	0	0.72	0	0.7	0	0.59
comp1476853_c0	0	0.95	0	0.92	0	0.78
comp1487176_c0	0	0.74	0	0.72	0	0.61
comp1531297_c0	0	0.55	0	0.54	0	0.45
comp1562525_c0	0	0.51	0	0.5	0	0.42
comp1573072_c0	0	0.83	0	0.81	0	0.69
comp1578294_c0	0	0.4	0	0.39	0	0.33
comp1587473_c0	0	0.49	0	0.48	0	0.41
comp1603865_c0	0	0.35	0	0.35	0	0.29
comp1700263_c0	0	0.86	0	0.83	0	0.71
comp1702450_c0	0	0.69	0	0.68	0	0.57
comp1787764_c0	0	0.36	0	0.35	0	0.3
comp1809060_c0	0	0.61	0	0.59	0	0.5
comp189614_c0	0.74	1.97	0.42	1.92	0.8	1.95
comp219631_c0	0	3.42	0.52	2.86	0	2.15
comp231291_c0	0.94	3.2	1.69	3.5	1.41	2.8
comp251150_c0	1.02	1.44	1.15	1.52	0.97	1.69
comp254413_c0	1.26	3.55	0	2.59	0.45	3.66
comp260762_c0	0	0.66	0	0.64	0	0.54
comp262437_c0	0.95	1.41	1.07	1.57	1.02	1.66
comp270260_c0	0.86	2.74	0.65	2.07	1.23	2.77
comp287967_c0	0	1.25	0	1.62	0.42	2.06
comp291070_c0	0.79	2.03	0.63	1.92	0.36	2.56
comp310435_c0	0	1.11	0.59	1.63	0	1.49
comp31048_c0	0	0.78	0	0.76	0	0.64
comp31292_c0	0	0.42	0	0.41	0	0.35
comp314236_c0	0	1.2	0.42	1.75	0.4	1.65
comp315440_c0	0	1.27	0.45	1.23	0	1.74
comp32575_c0	0	0.55	0	0.53	0	0.45
comp32685_c0	1.22	3.03	0.92	2.53	0.44	2.14
comp328562_c0	0	0.48	0	0.47	0	0.4
comp334441_c0	0	0.52	0	0.5	0	0.43
comp341108_c0	0	1.32	0	1.29	0	1.64
comp35358_c0	0	0.85	0	0.83	0	0.7
comp363437_c0	0	1.31	0	1.91	0.66	2.16
comp366410_c0	0	3.3	0	3.21	0	3.53
comp37204_c0	0	0.54	0	0.53	0	0.45
comp421940_c0	0	2.87	0	4.17	0.92	2.8
comp43231_c0	0	0.52	0	0.5	0	0.43
comp435399_c0	0	0.5	0	0.49	0	0.41
comp460923_c0	0	0.69	0	0.68	0	0.57
comp469934_c0	0	0.62	0	0.6	0	0.51
comp475267_c0	0.75	1.27	0.84	1.39	0.96	1.31
comp49589_c0	0.96	2.45	0.88	2.24	1.05	1.97
comp50178_c0	0	0.27	0	0.26	0	0.22
comp535534_c0	0	1.55	0	1.51	0	1.63
comp539467_c0	0	0.68	0	0.67	0	0.56
comp553438_c0	0	1.79	0	1.53	0.45	1.11
comp56166_c0	0.41	0.87	0.46	0.85	0.44	0.72
comp579727_c0	0	1.56	0	1.52	0	1.29
comp5881_c0	0	0.45	0	0.44	0	0.37
comp606413_c0	0	0.63	0	0.56	0	0.53
comp609971_c0	0	0.56	0	0.55	0	0.46
comp617608_c0	0	0.5	0	0.49	0	0.41
comp61807_c0	0.18	2.52	0.21	1.89	0	2.08
comp618590_c0	0	0.59	0	0.58	0	0.49
comp62313_c0	1.11	3.86	1.96	3.27	2.01	3.88
comp62361_c0	1.3	3.46	1.76	4.04	1.85	4.45
comp62712_c0	0.68	3.24	0	2.1	0.36	2.37
comp630017_c0	0	0.43	0	0.42	0	0.36
comp63588_c0	0	0.69	0	0.68	0	0.57
comp637216_c0	0	0.68	0	0.66	0	0.56
comp638426_c0	0	0.43	0	0.42	0	0.36
comp644210_c0	0	0.54	0	0.52	0	0.44
comp64606_c0	0	1.89	0.14	1.84	0.27	2.01
comp64676_c0	0.48	1.02	0.54	0.99	0.51	1.12
comp649240_c0	0	0.34	0	0.33	0	0.28
comp661656_c0	0	0.5	0	0.49	0	0.41
comp66175_c0	0.78	16.49	0.22	21.28	0	16.84
comp66842_c0	369.74	502.6	392.55	445.35	346.81	487.63
comp67116_c0	90.58	104.38	95.81	107.61	94.74	105.37
comp67764_c0	0.86	6.66	1.38	8.26	1.85	7.32
comp6839_c0	0	0.64	0	0.62	0	0.53
comp683974_c0	0.31	0.99	0	0.97	0	1.09
comp69333_c0	0.86	4.1	1.45	3.11	1.84	4.13
comp70521_c0	0	0.89	0.32	1.16	0	0.74
comp71029_c0	0	1.07	0	1.04	0	0.88
comp72494_c0	0.58	2.28	0.44	1.81	0.42	1.71
comp73359_c1	0	0.68	0	0.67	0	0.56
comp735742_c0	0	0.45	0	0.44	0	0.37
comp740643_c0	0.32	1.03	0	1.34	0	1.13
comp74693_c0	0	0.53	0	0.52	0	0.44
comp74988_c0	0.92	2.69	1.81	3.33	1.23	2.82
comp75249_c0	0.56	0.89	0.63	0.87	0.6	0.98
comp75251_c0	7.37	13.46	4.62	10.98	5.7	10.72
comp75257_c0	0	0.46	0	0.44	0	0.38
comp75323_c0	0	0.48	0.25	0.7	0	0.59
comp75326_c0	0	0.98	0	0.81	0	0.86
comp76319_c0	0.71	1.51	0	2.21	0	2.49
comp768941_c0	0	1.53	0	1.49	0	1.89
comp774925_c0	0	0.52	0	0.5	0	0.43
comp781588_c0	0	0.62	0	0.61	0	0.51
comp793425_c0	0	0.43	0	0.41	0	0.35
comp795020_c0	0	0.55	0	0.54	0	0.45
comp80301_c0	0.75	2	0	2.34	0.4	1.65
comp80432_c0	1.47	2.65	1.49	2.43	1.1	2.45
comp80580_c0	0	0.94	0	1.23	0	1.04
comp80677_c0	0	1.89	0.5	1.38	0.48	1.56
comp80687_c0	0	1.93	0.34	1.57	0	1.86
comp82001_c0	0	0.13	0	0.13	0	0.11
comp821072_c0	0	0.7	0	0.68	0	0.58
comp826429_c0	0	0.58	0	0.56	0	0.48
comp830522_c0	0	0.39	0	0.38	0	0.32
comp845795_c0	0	0.56	0	0.55	0	0.47
comp860041_c0	0	0.48	0	0.47	0	0.4
comp86057_c0	0	0.47	0	0.46	0	0.39
comp86127_c0	98.64	110.27	100.6	111.05	98.49	109.82
comp86254_c0	6.34	8.31	5.69	8.59	6.28	7.94
comp86445_c0	0	0.46	0	0.44	0	0.38
comp86732_c0	22.05	43.19	22.98	39.76	21.06	42.45
comp86912_c0	0.97	1.65	1.09	2	0.62	1.7
comp87026_c0	0.47	1.48	0.52	1.44	0.25	1.63
comp87836_c0	113.13	136.41	112.84	133.54	121.94	139.64
comp883626_c0	0	0.37	0	0.36	0	0.31
comp898398_c0	0	1.06	0	1.03	0	0.88
comp900462_c0	0	0.49	0	0.48	0	0.41
comp9116_c0	0	0.49	0	0.48	0	0.41
comp91339_c0	0	4.02	1.06	3.92	0	4.99
comp91390_c0	1.36	3.14	0.51	3.29	0	4.38
comp91743_c1	0	0.83	0	0.81	0	0.69
comp91760_c0	0.62	2.62	0	3.78	1.32	3.24
comp918787_c0	0	0.48	0	0.47	0	0.4
comp9202_c1	0	0.83	0	0.81	0	0.68
comp92090_c0	0.93	2.1	1.18	1.92	1	2.34
comp922830_c0	0	0.78	0	0.76	0	0.64
comp92352_c0	0	0.37	0	0.36	0	0.31
comp92656_c1	0	1.78	0.63	1.45	0.3	1.96
comp92926_c0	0	1.46	0.39	1.78	0.37	1.51
comp93037_c0	0	0.24	0	0.24	0	0.2
comp93187_c0	0.9	1.67	0.76	2.09	1.21	2.16
comp93378_c1	3.18	7.86	1.98	6.21	3.77	7.08
comp93657_c0	0.72	1.71	0	2.03	0.19	1.72
comp93709_c0	0	0.39	0	0.38	0	0.32
comp94187_c0	0.53	1.4	0.59	1.5	0.71	1.27
comp9419_c0	0	0.52	0	0.51	0	0.43
comp94240_c0	0	0.63	0	0.61	0	0.52
comp94360_c0	0	1.35	0	1.05	0	1.11
comp94603_c0	0.21	1.76	0.23	2.57	0.89	1.99
comp948399_c0	0	0.83	0	0.81	0	0.69
comp94856_c0	0	0.29	0	0.28	0	0.24
comp949587_c0	0	0.42	0	0.41	0	0.35
comp95632_c0	0.48	2.04	0	1.49	0	1.26
comp97075_c0	0.25	0.53	0	0.78	0	0.66
comp97812_c0	0	0.83	0	0.81	0	0.68
comp98648_c0	2.07	3.66	1.55	3.54	1.48	3.02
comp99015_c0	0	0.87	0	0.85	0	0.72
comp99199_c0	0.44	0.94	0	1.38	0	1.17
comp9920_c0	0	0.52	0	0.5	0	0.43
comp99474_c0	1.04	1.98	0.58	1.93	1.11	2.36
comp99618_c0	0.32	1.7	0	1.32	0	1.4
comp99903_c1	1.02	1.2	1.01	1.23	1.09	1.25
